# Supplementary material for: Transcriptome Analysis of the Differentially Expressed Genes in the Male and Female Shrub Willows (Salix suchowensis)
Source: PLoS One. 2013 Apr 1;8(4):e60181. doi: 10.1371/journal.pone.0060181 (PMC3613397; doi:10.1371/journal.pone.0060181)
Supplement: Table S1 — Biochemical pathways represented by the EST collection of this study. (XLS) [file pone.0060181.s003.xls]

## Sheet: Sheet1
KO terms	Pathway description	Number of Unigenes
ko01100	Metabolic pathways	975
ko01110	Biosynthesis of secondary metabolites	394
ko01120	Microbial metabolism in diverse environments	173
ko00010	Glycolysis / Gluconeogenesis	50
ko00020	Citrate cycle (TCA cycle)	32
ko00030	Pentose phosphate pathway	22
ko00040	Pentose and glucuronate interconversions	17
ko00051	Fructose and mannose metabolism	29
ko00052	Galactose metabolism	21
ko00053	Ascorbate and aldarate metabolism	16
ko00500	Starch and sucrose metabolism	50
ko00520	Amino sugar and nucleotide sugar metabolism	52
ko00620	Pyruvate metabolism	39
ko00630	Glyoxylate and dicarboxylate metabolism	23
ko00640	Propanoate metabolism	23
ko00650	Butanoate metabolism	14
ko00660	C5-Branched dibasic acid metabolism	4
ko00562	Inositol phosphate metabolism	31
ko00190	Oxidative phosphorylation	100
ko00195	Photosynthesis	44
ko00196	Photosynthesis - antenna proteins	13
ko00710	Carbon fixation in photosynthetic organisms	32
ko00720	Carbon fixation pathways in prokaryotes	22
ko00680	Methane metabolism	36
ko00910	Nitrogen metabolism	21
ko00920	Sulfur metabolism	14
ko00061	Fatty acid biosynthesis	16
ko00062	Fatty acid elongation	9
ko00071	Fatty acid metabolism	17
ko00072	Synthesis and degradation of ketone bodies	4
ko00073	Cutin, suberine and wax biosynthesis	10
ko00100	Steroid biosynthesis	21
ko00140	Steroid hormone biosynthesis	1
ko00561	Glycerolipid metabolism	31
ko00564	Glycerophospholipid metabolism	45
ko00565	Ether lipid metabolism	12
ko00600	Sphingolipid metabolism	17
ko00590	Arachidonic acid metabolism	13
ko00591	Linoleic acid metabolism	8
ko00592	alpha-Linolenic acid metabolism	17
ko01040	Biosynthesis of unsaturated fatty acids	13
ko00230	Purine metabolism	109
ko00240	Pyrimidine metabolism	94
ko00250	Alanine, aspartate and glutamate metabolism	34
ko00260	Glycine, serine and threonine metabolism	34
ko00270	Cysteine and methionine metabolism	36
ko00280	Valine, leucine and isoleucine degradation	26
ko00290	Valine, leucine and isoleucine biosynthesis	14
ko00300	Lysine biosynthesis	10
ko00310	Lysine degradation	12
ko00330	Arginine and proline metabolism	42
ko00340	Histidine metabolism	17
ko00350	Tyrosine metabolism	22
ko00360	Phenylalanine metabolism	20
ko00380	Tryptophan metabolism	14
ko00400	Phenylalanine, tyrosine and tryptophan biosynthesis	32
ko00410	beta-Alanine metabolism	19
ko00430	Taurine and hypotaurine metabolism	4
ko00440	Phosphonate and phosphinate metabolism	5
ko00450	Selenocompound metabolism	12
ko00460	Cyanoamino acid metabolism	12
ko00471	D-Glutamine and D-glutamate metabolism	2
ko00480	Glutathione metabolism	23
ko00510	N-Glycan biosynthesis	38
ko00513	Various types of N-glycan biosynthesis	26
ko00514	Other types of O-glycan biosynthesis	5
ko00532	Glycosaminoglycan biosynthesis - chondroitin sulfate	1
ko00531	Glycosaminoglycan degradation	7
ko00563	Glycosylphosphatidylinositol(GPI)-anchor biosynthesis	20
ko00603	Glycosphingolipid biosynthesis - globo series	5
ko00604	Glycosphingolipid biosynthesis - ganglio series	3
ko00540	Lipopolysaccharide biosynthesis	4
ko00511	Other glycan degradation	11
ko00730	Thiamine metabolism	9
ko00740	Riboflavin metabolism	9
ko00750	Vitamin B6 metabolism	7
ko00760	Nicotinate and nicotinamide metabolism	11
ko00770	Pantothenate and CoA biosynthesis	21
ko00780	Biotin metabolism	3
ko00785	Lipoic acid metabolism	3
ko00790	Folate biosynthesis	15
ko00670	One carbon pool by folate	14
ko00830	Retinol metabolism	8
ko00860	Porphyrin and chlorophyll metabolism	35
ko00130	Ubiquinone and other terpenoid-quinone biosynthesis	20
ko00900	Terpenoid backbone biosynthesis	25
ko00909	Sesquiterpenoid and triterpenoid biosynthesis	8
ko00904	Diterpenoid biosynthesis	6
ko00906	Carotenoid biosynthesis	21
ko00905	Brassinosteroid biosynthesis	5
ko00981	Insect hormone biosynthesis	1
ko00908	Zeatin biosynthesis	6
ko00903	Limonene and pinene degradation	5
ko00281	Geraniol degradation	2
ko01051	Biosynthesis of ansamycins	2
ko00253	Tetracycline biosynthesis	4
ko00523	Polyketide sugar unit biosynthesis	1
ko00940	Phenylpropanoid biosynthesis	20
ko00945	Stilbenoid, diarylheptanoid and gingerol biosynthesis	9
ko00941	Flavonoid biosynthesis	16
ko00944	Flavone and flavonol biosynthesis	4
ko00950	Isoquinoline alkaloid biosynthesis	8
ko00960	Tropane, piperidine and pyridine alkaloid biosynthesis	10
ko00232	Caffeine metabolism	2
ko00965	Betalain biosynthesis	2
ko00966	Glucosinolate biosynthesis	3
ko00521	Streptomycin biosynthesis	6
ko00524	Butirosin and neomycin biosynthesis	1
ko00401	Novobiocin biosynthesis	2
ko00362	Benzoate degradation	4
ko00627	Aminobenzoate degradation	4
ko00364	Fluorobenzoate degradation	2
ko00625	Chloroalkane and chloroalkene degradation	8
ko00361	Chlorocyclohexane and chlorobenzene degradation	3
ko00623	Toluene degradation	3
ko00643	Styrene degradation	4
ko00351	DDT degradation	1
ko00363	Bisphenol degradation	4
ko00626	Naphthalene degradation	5
ko00624	Polycyclic aromatic hydrocarbon degradation	6
ko00980	Metabolism of xenobiotics by cytochrome P450	6
ko00982	Drug metabolism - cytochrome P450	8
ko00983	Drug metabolism - other enzymes	19
ko03020	RNA polymerase	34
ko03022	Basal transcription factors	36
ko03040	Spliceosome	116
ko03010	Ribosome	153
ko00970	Aminoacyl-tRNA biosynthesis	36
ko03013	RNA transport	105
ko03015	mRNA surveillance pathway	62
ko03008	Ribosome biogenesis in eukaryotes	65
ko03060	Protein export	31
ko04141	Protein processing in endoplasmic reticulum	87
ko04130	SNARE interactions in vesicular transport	24
ko04120	Ubiquitin mediated proteolysis	70
ko04122	Sulfur relay system	11
ko03050	Proteasome	43
ko03018	RNA degradation	60
ko03030	DNA replication	37
ko03410	Base excision repair	30
ko03420	Nucleotide excision repair	45
ko03430	Mismatch repair	27
ko03440	Homologous recombination	29
ko03450	Non-homologous end-joining	12
ko03460	Fanconi anemia pathway	42
ko02010	ABC transporters	5
ko03070	Bacterial secretion system	10
ko02020	Two-component system	18
ko04010	MAPK signaling pathway	14
ko04013	MAPK signaling pathway - fly	4
ko04011	MAPK signaling pathway - yeast	3
ko04012	ErbB signaling pathway	8
ko04310	Wnt signaling pathway	27
ko04330	Notch signaling pathway	10
ko04340	Hedgehog signaling pathway	5
ko04350	TGF-beta signaling pathway	10
ko04370	VEGF signaling pathway	10
ko04630	Jak-STAT signaling pathway	1
ko04020	Calcium signaling pathway	14
ko04070	Phosphatidylinositol signaling system	27
ko04150	mTOR signaling pathway	15
ko04075	Plant hormone signal transduction	52
ko04512	ECM-receptor interaction	1
ko04144	Endocytosis	45
ko04145	Phagosome	40
ko04142	Lysosome	45
ko04146	Peroxisome	42
ko04140	Regulation of autophagy	11
ko02030	Bacterial chemotaxis	1
ko04810	Regulation of actin cytoskeleton	23
ko04110	Cell cycle	73
ko04111	Cell cycle - yeast	68
ko04112	Cell cycle - Caulobacter	6
ko04113	Meiosis - yeast	54
ko04114	Oocyte meiosis	48
ko04210	Apoptosis	8
ko04115	p53 signaling pathway	18
ko04510	Focal adhesion	12
ko04520	Adherens junction	8
ko04530	Tight junction	15
ko04540	Gap junction	8
ko04620	Toll-like receptor signaling pathway	8
ko04621	NOD-like receptor signaling pathway	5
ko04622	RIG-I-like receptor signaling pathway	6
ko04623	Cytosolic DNA-sensing pathway	17
ko04650	Natural killer cell mediated cytotoxicity	7
ko04612	Antigen processing and presentation	13
ko04660	T cell receptor signaling pathway	8
ko04662	B cell receptor signaling pathway	9
ko04664	Fc epsilon RI signaling pathway	7
ko04666	Fc gamma R-mediated phagocytosis	20
ko04062	Chemokine signaling pathway	10
ko04910	Insulin signaling pathway	29
ko04920	Adipocytokine signaling pathway	7
ko03320	PPAR signaling pathway	10
ko04912	GnRH signaling pathway	11
ko04914	Progesterone-mediated oocyte maturation	32
ko04916	Melanogenesis	10
ko04614	Renin-angiotensin system	3
ko04260	Cardiac muscle contraction	13
ko04270	Vascular smooth muscle contraction	11
ko04970	Salivary secretion	3
ko04971	Gastric acid secretion	3
ko04972	Pancreatic secretion	6
ko04976	Bile secretion	7
ko04973	Carbohydrate digestion and absorption	2
ko04974	Protein digestion and absorption	2
ko04975	Fat digestion and absorption	6
ko04977	Vitamin digestion and absorption	1
ko04978	Mineral absorption	6
ko04962	Vasopressin-regulated water reabsorption	4
ko04960	Aldosterone-regulated sodium reabsorption	3
ko04961	Endocrine and other factor-regulated calcium reabsorption	10
ko04964	Proximal tubule bicarbonate reclamation	4
ko04966	Collecting duct acid secretion	15
ko04724	Glutamatergic synapse	13
ko04727	GABAergic synapse	11
ko04725	Cholinergic synapse	7
ko04728	Dopaminergic synapse	19
ko04726	Serotonergic synapse	9
ko04720	Long-term potentiation	12
ko04730	Long-term depression	10
ko04723	Retrograde endocannabinoid signaling	5
ko04721	Synaptic vesicle cycle	36
ko04722	Neurotrophin signaling pathway	15
ko04744	Phototransduction	4
ko04745	Phototransduction - fly	2
ko04740	Olfactory transduction	4
ko04742	Taste transduction	3
ko04320	Dorso-ventral axis formation	4
ko04360	Axon guidance	9
ko04380	Osteoclast differentiation	5
ko04710	Circadian rhythm - mammal	4
ko04711	Circadian rhythm - fly	2
ko04712	Circadian rhythm - plant	19
ko04626	Plant-pathogen interaction	32
ko05200	Pathways in cancer	35
ko05202	Transcriptional misregulation in cancer	13
ko05210	Colorectal cancer	15
ko05212	Pancreatic cancer	7
ko05214	Glioma	10
ko05216	Thyroid cancer	5
ko05221	Acute myeloid leukemia	6
ko05220	Chronic myeloid leukemia	6
ko05217	Basal cell carcinoma	3
ko05218	Melanoma	6
ko05211	Renal cell carcinoma	9
ko05219	Bladder cancer	4
ko05215	Prostate cancer	16
ko05213	Endometrial cancer	10
ko05222	Small cell lung cancer	9
ko05223	Non-small cell lung cancer	6
ko05322	Systemic lupus erythematosus	11
ko05323	Rheumatoid arthritis	20
ko05340	Primary immunodeficiency	1
ko05010	Alzheimer's disease	68
ko05012	Parkinson's disease	68
ko05014	Amyotrophic lateral sclerosis (ALS)	9
ko05016	Huntington's disease	82
ko05020	Prion diseases	7
ko05030	Cocaine addiction	1
ko05031	Amphetamine addiction	7
ko05414	Dilated cardiomyopathy	1
ko05416	Viral myocarditis	4
ko04940	Type I diabetes mellitus	3
ko04930	Type II diabetes mellitus	7
ko05110	Vibrio cholerae infection	26
ko05120	Epithelial cell signaling in Helicobacter pylori infection	20
ko05130	Pathogenic Escherichia coli infection	10
ko05132	Salmonella infection	13
ko05131	Shigellosis	11
ko05133	Pertussis	7
ko05134	Legionellosis	19
ko05152	Tuberculosis	29
ko05100	Bacterial invasion of epithelial cells	11
ko05166	HTLV-I infection	53
ko05162	Measles	17
ko05164	Influenza A	20
ko05160	Hepatitis C	14
ko05168	Herpes simplex infection	38
ko05146	Amoebiasis	4
ko05145	Toxoplasmosis	11
ko05140	Leishmaniasis	4
ko05142	Chagas disease (American trypanosomiasis)	11
ko05143	African trypanosomiasis	3
ko00902	Monoterpenoid biosynthesis	3
ko04670	Leukocyte transendothelial migration	1
ko00901	Indole alkaloid biosynthesis	1
ko00550	Peptidoglycan biosynthesis	1
ko05032	Morphine addiction	1
ko05410	Hypertrophic cardiomyopathy (HCM)	1
