# Supplementary material for: Transcriptome Analysis of the Differentially Expressed Genes in the Male and Female Shrub Willows (Salix suchowensis)
Source: PLoS One. 2013 Apr 1;8(4):e60181. doi: 10.1371/journal.pone.0060181 (PMC3613397; doi:10.1371/journal.pone.0060181)
Supplement: Table S2 — Genes differentially expressed in the male and female flower buds detected in this study. (XLS) [file pone.0060181.s004.xls]

## Sheet: Sheet1
Gene ID	Gene name	Raw EST count in female	Raw EST count in male	Normalized EST count* in female	Normalized EST count* in male	Fisher exact test (P-value)	R statistic (P-value)	Chi squared test (P-value)	Function annotation
109	0001s01960.1	4	31	4.61031	51.9005	0	0	0	NAD(P)-binding Rossmann-fold superfamily protein
241	0001s04180.1	49	5	56.4763	8.37104	0	0	2e-06	tubulin alpha-3
265	0001s04590.1	3	22	3.45773	36.8326	1e-06	1e-06	2e-06	Bifunctional inhibitor/lipid-transfer protein/seed storage 2S albumin superfamily protein
300	0001s05330.1	69	2	79.5279	3.34842	0	0	0	lipoxygenase 2
301	0001s05330.2	54	2	62.2392	3.34842	0	0	0	lipoxygenase 2
341	0001s06060.1	0	893	0	1495.07	0	0	0	Bifunctional inhibitor/lipid-transfer protein/seed storage 2S albumin superfamily protein
350	0001s06170.1	18	119	20.7464	199.231	0	0	0	NAD(P)-binding Rossmann-fold superfamily protein
352	0001s06220.1	50	2	57.6289	3.34842	0	0	0	annexin 4
355	0001s06300.1	0	68	0	113.846	0	0	0	beta-galactosidase 7
356	0001s06310.1	0	68	0	113.846	0	0	0	beta-galactosidase 7
370	0001s06560.1	120	27	138.309	45.2036	0	0	0	Eukaryotic aspartyl protease family protein
371	0001s06560.2	88	10	101.427	16.7421	0	0	0	Eukaryotic aspartyl protease family protein
390	0001s06870.1	167	50	192.481	83.7104	0	0	0	retinoblastoma-related 1
403	0001s07060.1	0	20	0	33.4842	0	0	0	Unknown
483	0001s08410.1	91	20	104.885	33.4842	1e-06	0	1e-06	leucoanthocyanidin dioxygenase
487	0001s08530.1	24	73	27.6619	122.217	0	0	0	Protein of unknown function (DUF544)
493	0001s08620.1	6	77	6.91547	128.914	0	0	0	Glucose-methanol-choline (GMC) oxidoreductase family protein
499	0001s08750.1	0	36	0	60.2715	0	0	0	sugar transporter 1
666	0001s11330.1	10	43	11.5258	71.991	0	0	0	Protein of unknown function, DUF538
771	0001s13090.1	1	90	1.15258	150.679	0	0	0	Disease resistance protein (TIR-NBS-LRR class) family
792	0001s13410.1	0	185	0	309.729	0	0	0	senescence-associated gene 29
822	0001s13900.1	2	506	2.30516	847.15	0	0	0	acyl-CoA synthetase 5
871	0001s14610.1	36	3	41.4928	5.02263	9e-06	3e-06	2.6e-05	Terpenoid cyclases family protein
897	0001s15120.1	0	185	0	309.729	0	0	0	subtilisin-like serine protease 3
953	0001s15990.1	0	34	0	56.9231	0	0	0	Pectin lyase-like superfamily protein
967	0001s16170.1	79	12	91.0537	20.0905	0	0	0	STRUBBELIG-receptor family 6
1051	0001s17570.1	5	36	5.76289	60.2715	0	0	0	pleiotropic drug resistance 12
1052	0001s17570.2	1	27	1.15258	45.2036	0	0	0	pleiotropic drug resistance 12
1131	0001s19030.1	0	22	0	36.8326	0	0	0	ABC-2 and Plant PDR ABC-type transporter family protein
1148	0001s19230.1	0	51	0	85.3847	0	0	0	poly(A) binding protein 6
1171	0001s20440.1	14	48	16.1361	80.362	0	0	0	ATPase E1-E2 type family protein / haloacid dehalogenase-like hydrolase family protein
1181	0001s20630.1	39	2	44.9506	3.34842	0	0	3e-06	Pyridoxal-5\'-phosphate-dependent enzyme family protein
1256	0001s21890.1	0	28	0	46.8779	0	0	0	3-ketoacyl-CoA synthase 7
1289	0001s22620.1	90	22	103.732	36.8326	3e-06	2e-06	5e-06	Ribosomal protein S11 family protein
1301	0001s22770.1	0	12	0	20.0905	2.1e-05	3e-06	3e-05	NAC domain containing protein 32
1305	0001s22810.1	2	84	2.30516	140.634	0	0	0	Pathogenesis-related thaumatin superfamily protein
1331	0001s23430.1	32	1	36.8825	1.67421	1e-06	0	1e-05	beta glucosidase 17
1364	0001s24140.1	0	13	0	21.7647	9e-06	1e-06	1.4e-05	Heavy metal transport/detoxification superfamily protein
1381	0001s24430.1	74	6	85.2908	10.0453	0	0	0	Pathogenesis-related thaumatin superfamily protein
1429	0001s25410.1	112	26	129.089	43.5294	0	0	0	tubulin beta chain 2
1456	0001s25820.1	1	63	1.15258	105.475	0	0	0	pleiotropic drug resistance 3
1526	0001s27110.1	24	0	27.6619	0	7e-06	1e-06	4.8e-05	Protein of unknown function, DUF642
1562	0001s27785.1	0	726	0	1215.48	0	0	0	Bifunctional inhibitor/lipid-transfer protein/seed storage 2S albumin superfamily protein
1652	0001s29350.1	333	146	383.809	244.435	4e-06	3e-06	5e-06	HEAT SHOCK PROTEIN 81.4
1697	0001s30180.1	1	19	1.15258	31.81	0	0	1e-06	Plant protein of unknown function (DUF936)
1802	0001s32070.1	0	26	0	43.5294	0	0	0	Unknown
1804	0001s32120.2	8	29	9.22063	48.5521	5e-06	3e-06	3e-06	inhibitor/interactor with cyclin-dependent kinase
1843	0001s32780.1	149	34	171.734	56.9231	0	0	0	S-adenosyl-L-homocysteine hydrolase
1850	0001s32900.4	0	17	0	28.4616	0	0	1e-06	AMP-dependent synthetase and ligase family protein
1851	0001s32910.1	0	141	0	236.063	0	0	0	O-Glycosyl hydrolases family 17 protein
1935	0001s34280.1	4	33	4.61031	55.2489	0	0	0	P-glycoprotein 9
1971	0001s34800.1	33	62	38.0351	103.801	2e-06	2e-06	1e-06	SIN3-like 2
1977	0001s34880.1	1	32	1.15258	53.5747	0	0	0	NAD(P)-binding Rossmann-fold superfamily protein
2042	0001s35790.1	161	46	185.565	77.0136	0	0	0	TCP-1/cpn60 chaperonin family protein
2101	0001s36800.1	58	10	66.8495	16.7421	5e-06	3e-06	1.2e-05	Outer arm dynein light chain 1 protein
2105	0001s36870.1	84	15	96.8166	25.1131	0	0	0	Early-responsive to dehydration stress protein (ERD4)
2123	0001s37120.1	77	16	88.7485	26.7873	1e-06	1e-06	4e-06	Kinesin motor family protein
2183	0001s37950.1	0	142	0	237.738	0	0	0	ABC-2 type transporter family protein
2200	0001s38160.1	0	14	0	23.4389	4e-06	1e-06	6e-06	Unknown
2316	0001s40840.1	0	65	0	108.824	0	0	0	cytochrome P450, family 96, subfamily A, polypeptide 10
2349	0001s41300.4	113	6	130.241	10.0453	0	0	0	RmlC-like cupins superfamily protein
2361	0001s41490.1	0	13	0	21.7647	9e-06	1e-06	1.4e-05	NAC domain containing protein 2
2385	0001s41830.1	127	36	146.377	60.2715	1e-06	0	1e-06	cyclic nucleotide-gated cation channel 4
2405	0001s42200.1	2228	2238	2567.94	3746.88	0	0	0	Unknown
2451	0001s43470.1	48	4	55.3238	6.69684	0	0	1e-06	NB-ARC domain-containing disease resistance protein
2477	0001s44150.1	10	46	11.5258	77.0136	0	0	0	basic helix-loop-helix (bHLH) DNA-binding superfamily protein
2518	0001s44990.1	117	35	134.852	58.5973	5e-06	4e-06	8e-06	thioredoxin-dependent peroxidase 1
2619	0001s47280.1	1	43	1.15258	71.991	0	0	0	Subtilase family protein
2587	0001s46470.1	30	0	34.5773	0	0	0	6e-06	Protein of unknown function (DUF640)
2630	0001s47430.1	0	62	0	103.801	0	0	0	myb domain protein 103
2745	0002s01780.1	104	12	119.868	20.0905	0	0	0	sterol methyltransferase 2
2725	0002s01460.1	138	43	159.056	71.991	2e-06	1e-06	3e-06	Dehydrin family protein
2690	0002s00860.1	52	3	59.9341	5.02263	0	0	0	O-Glycosyl hydrolases family 17 protein
2762	0002s02070.2	5	30	5.76289	50.2263	0	0	0	Unknown
2820	0002s03030.1	114	28	131.394	46.8779	0	0	0	Histone superfamily protein
2834	0002s03260.1	0	64	0	107.149	0	0	0	Peroxidase superfamily protein
2889	0002s04050.1	0	17	0	28.4616	0	0	1e-06	Undecaprenyl pyrophosphate synthetase family protein
2906	0002s04410.1	82	13	94.5114	21.7647	0	0	0	winged-helix DNA-binding transcription factor family protein
3013	0002s06030.1	2	27	2.30516	45.2036	0	0	0	Predicted AT-hook DNA-binding family protein
3093	0002s07260.1	17	60	19.5938	100.453	0	0	0	serine carboxypeptidase-like 42
3058	0002s06680.1	464	130	534.796	217.647	0	0	0	ribosomal protein 1
3023	0002s06160.1	159	21	183.26	35.1584	0	0	0	protodermal factor 1
3130	0002s07920.1	0	61	0	102.127	0	0	0	K-box region and MADS-box transcription factor family protein
3247	0002s09680.1	1	44	1.15258	73.6652	0	0	0	Myosin heavy chain-related protein
3240	0002s09570.2	3	61	3.45773	102.127	0	0	0	S-adenosyl-L-methionine-dependent methyltransferases superfamily protein
3349	0002s11100.1	0	21	0	35.1584	0	0	0	Rhamnogalacturonate lyase family protein
3206	0002s09100.1	0	13	0	21.7647	9e-06	1e-06	1.4e-05	Rhomboid-related intramembrane serine protease family protein
3222	0002s09330.2	95	122	109.495	204.253	6e-06	5e-06	4e-06	acetyl-CoA carboxylase 1
3333	0002s10880.1	151	44	174.039	73.6652	0	0	0	indole-3-acetic acid inducible 9
3540	0002s14240.1	0	147	0	246.109	0	0	0	Chalcone and stilbene synthase family protein
3634	0002s15930.1	0	63	0	105.475	0	0	0	Arabidopsis thaliana protein of unknown function (DUF821)
3811	0002s19070.1	255	95	293.907	159.05	0	0	0	ubiquitin 6
3711	0002s17280.1	0	113	0	189.186	0	0	0	cytochrome P450, family 703, subfamily A, polypeptide 2
3722	0002s17430.1	0	31	0	51.9005	0	0	0	cytosolic invertase 2
3710	0002s17270.1	73	16	84.1382	26.7873	7e-06	4e-06	1.2e-05	Eukaryotic aspartyl protease family protein
3986	0002s22550.1	0	138	0	231.041	0	0	0	Tetratricopeptide repeat (TPR)-like superfamily protein
3852	0002s19760.1	0	69	0	115.52	0	0	0	Unknown
3810	0002s19060.1	43	82	49.5609	137.285	0	0	0	aldehyde dehydrogenase 2B7
4382	0003s03360.2	10	32	11.5258	53.5747	5e-06	3e-06	3e-06	pleckstrin homology (PH) domain-containing protein
4166	0002s25370.1	209	38	240.889	63.6199	0	0	0	Unknown
4236	0002s26310.2	52	98	59.9341	164.072	0	0	0	GYF domain-containing protein
4431	0003s04800.1	1	17	1.15258	28.4616	3e-06	1e-06	4e-06	pleiotropic drug resistance 1
4455	0003s05260.1	0	18	0	30.1358	0	0	0	Peroxidase superfamily protein
4634	0003s08040.1	0	19	0	31.81	0	0	0	Major facilitator superfamily protein
4760	0003s10010.1	0	14	0	23.4389	4e-06	1e-06	6e-06	HSP20-like chaperones superfamily protein
4459	0003s05340.1	0	16	0	26.7873	1e-06	0	1e-06	Regulator of Vps4 activity in the MVB pathway protein
4579	0003s07220.1	0	20	0	33.4842	0	0	0	Pectin lyase-like superfamily protein
4447	0003s05120.1	0	30	0	50.2263	0	0	0	RHO guanyl-nucleotide exchange factor 12
4476	0003s05600.1	2	131	2.30516	219.321	0	0	0	pleiotropic drug resistance 12
4559	0003s06930.5	129	36	148.683	60.2715	0	0	1e-06	related to AP2 12
4526	0003s06460.1	31	0	35.7299	0	0	0	4e-06	Cytochrome P450 superfamily protein
4906	0003s12380.1	4	22	4.61031	36.8326	7e-06	4e-06	5e-06	UDP-D-glucose/UDP-D-galactose 4-epimerase 1
4836	0003s11230.1	27	1	31.1196	1.67421	1.8e-05	4e-06	6.2e-05	Plant-specific transcription factor YABBY family protein
4937	0003s12870.1	284	83	327.332	138.959	0	0	0	plasma membrane intrinsic protein 1;4
4852	0003s11510.2	56	100	64.5444	167.421	0	0	0	cullin 1
4861	0003s11660.1	0	12	0	20.0905	2.1e-05	3e-06	3e-05	MATE efflux family protein
5009	0003s13950.1	29	65	33.4248	108.824	0	0	0	AMP-dependent synthetase and ligase family protein
5033	0003s14310.1	0	55	0	92.0815	0	0	0	Nodulin MtN3 family protein
5231	0003s17550.1	54	8	62.2392	13.3937	3e-06	1e-06	8e-06	Chalcone and stilbene synthase family protein
5059	0003s14640.1	10	43	11.5258	71.991	0	0	0	Protein of unknown function, DUF538
5235	0003s17590.1	0	12	0	20.0905	2.1e-05	3e-06	3e-05	response regulator 22
5521	0004s01320.1	120	31	138.309	51.9005	0	0	0	glyoxalase I homolog
5582	0004s02730.1	0	13	0	21.7647	9e-06	1e-06	1.4e-05	Unknown
5548	0004s01860.1	63	11	72.6124	18.4163	2e-06	1e-06	6e-06	cytochrome P450, family 77, subfamily B, polypeptide 1
5498	0004s00480.1	3	36	3.45773	60.2715	0	0	0	Plastid-lipid associated protein PAP / fibrillin family protein
5531	0004s01510.1	448	159	516.355	266.199	0	0	0	Peroxidase superfamily protein
5638	0004s03820.1	0	13	0	21.7647	9e-06	1e-06	1.4e-05	NAC domain containing protein 25
5569	0004s02190.1	0	84	0	140.634	0	0	0	Tetratricopeptide repeat (TPR)-like superfamily protein
5612	0004s03360.1	3	20	3.45773	33.4842	1.2e-05	4e-06	7e-06	sugar transporter 1
5629	0004s03670.1	15	110	17.2887	184.163	0	0	0	Unknown
5719	0004s05090.1	28	0	32.2722	0	1e-06	0	1.1e-05	homeobox-3
5788	0004s06330.1	46	0	53.0186	0	0	0	0	GDSL-like Lipase/Acylhydrolase superfamily protein
6081	0004s11780.1	167	36	192.481	60.2715	0	0	0	Ribosomal protein S19e family protein
6174	0004s14530.1	40	4	46.1031	6.69684	4e-06	2e-06	1.9e-05	Sec14p-like phosphatidylinositol transfer family protein
6124	0004s13420.1	1	23	1.15258	38.5068	0	0	0	Ankyrin repeat family protein
5983	0004s09830.1	260	87	299.67	145.656	0	0	0	Ribosomal protein S7e family protein
5995	0004s10050.1	125	152	144.072	254.48	3e-06	2e-06	2e-06	HEAT repeat-containing protein
6054	0004s11260.2	135	29	155.598	48.5521	0	0	0	Ribosomal protein L7Ae/L30e/S12e/Gadd45 family protein
6007	0004s10240.1	39	2	44.9506	3.34842	0	0	3e-06	allene oxide cyclase 3
6322	0004s17640.1	16	103	18.4413	172.444	0	0	0	Pollen Ole e 1 allergen and extensin family protein
6260	0004s16470.3	30	71	34.5773	118.869	0	0	0	thymidylate synthase 1
6307	0004s17460.1	0	124	0	207.602	0	0	0	Chalcone and stilbene synthase family protein
6460	0004s20580.1	0	129	0	215.973	0	0	0	Protein kinase superfamily protein
6491	0004s21110.1	69	6	79.5279	10.0453	0	0	0	Tetratricopeptide repeat (TPR)-like superfamily protein
6475	0004s20810.1	48	5	55.3238	8.37104	1e-06	0	3e-06	PIN domain-like family protein
6685	0004s24330.1	0	16	0	26.7873	1e-06	0	1e-06	decapping 5-like
6443	0004s20180.1	0	12	0	20.0905	2.1e-05	3e-06	3e-05	Unknown
6704	0005s00330.1	54	9	62.2392	15.0679	8e-06	4e-06	1.9e-05	Pectinacetylesterase family protein
6745	0005s01470.1	167	33	192.481	55.2489	0	0	0	Protein of unknown function, DUF538
6906	0005s04640.1	1	16	1.15258	26.7873	6e-06	3e-06	8e-06	vamp/synaptobrevin-associated protein 27-2
6796	0005s02330.1	114	31	131.394	51.9005	1e-06	1e-06	2e-06	ribosomal protein L18
6871	0005s03990.1	0	12	0	20.0905	2.1e-05	3e-06	3e-05	Unknown
6950	0005s05450.1	124	34	142.92	56.9231	0	0	1e-06	GDP-D-mannose 3\',5\'-epimerase
6760	0005s01770.1	0	18	0	30.1358	0	0	0	Unknown
6982	0005s05970.1	0	12	0	20.0905	2.1e-05	3e-06	3e-05	callose synthase 5
7062	0005s07450.1	81	10	93.3588	16.7421	0	0	0	3-deoxy-D-arabino-heptulosonate 7-phosphate synthase 1
7095	0005s08130.1	1	63	1.15258	105.475	0	0	0	FASCICLIN-like arabinogalactan protein 21 precursor
6937	0005s05230.1	26	69	29.967	115.52	0	0	0	zeta-carotene desaturase
7074	0005s07680.1	0	14	0	23.4389	4e-06	1e-06	6e-06	RAB GTPase homolog H1E
7381	0005s12900.1	13	57	14.9835	95.4299	0	0	0	Protein of unknown function (DUF607)
7604	0005s18220.1	75	7	86.4434	11.7195	0	0	0	ralf-like 34
7456	0005s15100.1	5	35	5.76289	58.5973	0	0	0	Zinc finger C-x8-C-x5-C-x3-H type family protein
7734	0005s20970.1	28	55	32.2722	92.0815	3e-06	3e-06	2e-06	Nodulin MtN3 family protein
7712	0005s20520.1	1280	648	1475.3	1084.89	0	0	0	maturase K
8050	0005s26080.1	39	0	44.9506	0	0	0	0	light-harvesting chlorophyll-protein complex II subunit B1
7720	0005s20670.1	90	21	103.732	35.1584	1e-06	1e-06	3e-06	S-adenosyl-L-methionine-dependent methyltransferases superfamily protein
7930	0005s24130.1	72	15	82.9856	25.1131	3e-06	2e-06	8e-06	winged-helix DNA-binding transcription factor family protein
7767	0005s21620.1	89	22	102.579	36.8326	4e-06	2e-06	7e-06	cellulose synthase A9
7926	0005s24040.1	8	35	9.22063	58.5973	0	0	0	galacturonosyltransferase 6
8110	0005s26930.1	261	64	300.823	107.149	0	0	0	Dehydrin family protein
7810	0005s22280.1	93	15	107.19	25.1131	0	0	0	protodermal factor 1
7881	0005s23340.1	0	53	0	88.7331	0	0	0	Bifunctional inhibitor/lipid-transfer protein/seed storage 2S albumin superfamily protein
7984	0005s25110.1	51	7	58.7815	11.7195	3e-06	1e-06	9e-06	dihydroflavonol 4-reductase
8101	0005s26780.2	0	13	0	21.7647	9e-06	1e-06	1.4e-05	ACT-like protein tyrosine kinase family protein
8075	0005s26410.1	0	16	0	26.7873	1e-06	0	1e-06	SBP (S-ribonuclease binding protein) family protein
8372	0006s03670.1	3	23	3.45773	38.5068	1e-06	0	1e-06	Telomerase activating protein Est1
8117	0005s27100.1	3	34	3.45773	56.9231	0	0	0	Unknown
8234	0006s00800.1	5	26	5.76289	43.5294	1e-06	1e-06	1e-06	cytochrome P450, family 97, subfamily B, polypeptide 3
8634	0006s07660.1	2	18	2.30516	30.1358	7e-06	4e-06	7e-06	Protein of unknown function (DUF630 and DUF632)
8328	0006s02780.1	8	84	9.22063	140.634	0	0	0	Unknown
8553	0006s06430.1	95	18	109.495	30.1358	0	0	0	Bifunctional inhibitor/lipid-transfer protein/seed storage 2S albumin superfamily protein
8674	0006s08270.1	6	39	6.91547	65.2942	0	0	0	nodulin MtN21 /EamA-like transporter family protein
8696	0006s08560.1	0	40	0	66.9684	0	0	0	cytochrome P450, family 716, subfamily A, polypeptide 1
8884	0006s11650.2	49	80	56.4763	133.937	1e-06	1e-06	1e-06	Family of unknown function (DUF662)
8774	0006s09920.1	38	2	43.798	3.34842	0	0	4e-06	plasma membrane intrinsic protein 1;4
8686	0006s08410.1	4	22	4.61031	36.8326	7e-06	4e-06	5e-06	NAD(P)-binding Rossmann-fold superfamily protein
8832	0006s10860.1	148	43	170.582	71.991	0	0	0	lipid transfer protein 1
8782	0006s10060.1	0	12	0	20.0905	2.1e-05	3e-06	3e-05	Protein of unknown function, DUF647
8983	0006s13070.2	50	6	57.6289	10.0453	1e-06	1e-06	5e-06	Unknown
9088	0006s14560.1	41	4	47.2557	6.69684	5e-06	2e-06	1.3e-05	growth-regulating factor 5
9044	0006s13950.1	0	29	0	48.5521	0	0	0	Riboflavin synthase-like superfamily protein
8891	0006s11750.1	76	1	87.596	1.67421	0	0	0	Ergosterol biosynthesis ERG4/ERG24 family
9260	0006s19430.1	5	25	5.76289	41.8552	2e-06	2e-06	2e-06	RING/U-box superfamily protein
9252	0006s19320.1	8	38	9.22063	63.6199	0	0	0	Leucine-rich repeat protein kinase family protein
8975	0006s12870.1	82	17	94.5114	28.4616	1e-06	0	2e-06	PHE ammonia lyase 1
9200	0006s17900.1	21	56	24.2041	93.7557	0	0	0	Galactose mutarotase-like superfamily protein
9380	0006s21660.1	1	25	1.15258	41.8552	0	0	0	basic helix-loop-helix (bHLH) DNA-binding superfamily protein
9315	0006s20510.1	0	81	0	135.611	0	0	0	STRUBBELIG-receptor family 2
9221	0006s18490.1	1	18	1.15258	30.1358	1e-06	0	2e-06	4-coumarate:CoA ligase 2
9176	0006s16070.1	0	18	0	30.1358	0	0	0	HXXXD-type acyl-transferase family protein
9206	0006s17970.1	94	24	108.342	40.181	3e-06	2e-06	6e-06	lysyl-tRNA synthetase 1
9510	0006s23840.1	31	1	35.7299	1.67421	2e-06	0	1.5e-05	myb domain protein 4
9295	0006s20130.1	2	24	2.30516	40.181	0	0	0	Polynucleotidyl transferase, ribonuclease H-like superfamily protein
9498	0006s23680.1	205	50	236.279	83.7104	0	0	0	Leucine-rich receptor-like protein kinase family protein
9601	0006s24990.1	0	70	0	117.195	0	0	0	Protein of Unknown Function (DUF239)
9862	0006s29050.2	8	31	9.22063	51.9005	1e-06	1e-06	1e-06	Protein kinase superfamily protein
9585	0006s24720.1	0	16	0	26.7873	1e-06	0	1e-06	similar to RCD one 2
9975	0007s01770.1	0	96	0	160.724	0	0	0	Calcium-dependent phosphotriesterase superfamily protein
10012	0007s02380.1	2	30	2.30516	50.2263	0	0	0	spliceosome protein-related
10050	0007s03050.1	0	13	0	21.7647	9e-06	1e-06	1.4e-05	Unknown
10122	0007s04400.1	0	22	0	36.8326	0	0	0	S-adenosyl-L-methionine-dependent methyltransferases superfamily protein
10046	0007s02980.1	0	17	0	28.4616	0	0	1e-06	Exostosin family protein
10155	0007s04920.1	7	34	8.06805	56.9231	0	0	0	diacylglycerol kinase 2
10144	0007s04740.1	54	4	62.2392	6.69684	0	0	0	beta-galactosidase 10
10026	0007s02540.1	0	15	0	25.1131	1e-06	0	3e-06	Ubiquitin-like superfamily protein
10073	0007s03510.2	66	9	76.0702	15.0679	0	0	0	FK506-binding protein 12
10129	0007s04550.1	0	12	0	20.0905	2.1e-05	3e-06	3e-05	S-adenosyl-L-methionine-dependent methyltransferases superfamily protein
10214	0007s05970.1	1012	534	1166.41	894.028	0	0	1e-06	Photosystem I, PsaA/PsaB protein
9935	0007s01060.1	0	16	0	26.7873	1e-06	0	1e-06	Bifunctional inhibitor/lipid-transfer protein/seed storage 2S albumin superfamily protein
10276	0007s07170.1	0	172	0	287.964	0	0	0	senescence-associated gene 12
10072	0007s03510.1	80	12	92.2063	20.0905	0	0	0	FK506-binding protein 12
10158	0007s05010.1	153	45	176.344	75.3394	0	0	0	homeobox protein 6
10231	0007s06250.1	3	25	3.45773	41.8552	0	0	0	ARM repeat superfamily protein
10294	0007s07700.1	0	30	0	50.2263	0	0	0	cytochrome P450, family 86, subfamily B, polypeptide 1
10309	0007s07940.1	53	110	61.0867	184.163	0	0	0	P-loop containing nucleoside triphosphate hydrolases superfamily protein
10192	0007s05550.1	24	1	27.6619	1.67421	4.9e-05	1.7e-05	0.000183	ARM-repeat/Tetratricopeptide repeat (TPR)-like protein
10326	0007s08240.1	0	23	0	38.5068	0	0	0	Peroxidase superfamily protein
10468	0007s11450.1	0	21	0	35.1584	0	0	0	Unknown
10305	0007s07880.1	59	105	68.0021	175.792	0	0	0	Unknown
10306	0007s07900.1	53	122	61.0867	204.253	0	0	0	mitogen-activated protein kinase kinase kinase 7
10516	0007s12300.1	4	46	4.61031	77.0136	0	0	0	Protein of unknown function (DUF607)
10544	0007s12670.1	0	13	0	21.7647	9e-06	1e-06	1.4e-05	F-box family protein
10551	0007s12800.1	10	39	11.5258	65.2942	0	0	0	Sec14p-like phosphatidylinositol transfer family protein
10474	0007s11600.1	39	0	44.9506	0	0	0	0	SKU5 similar 17
10664	0007s14280.1	171	62	197.091	103.801	7e-06	6e-06	1.1e-05	O-fucosyltransferase family protein
10369	0007s09840.1	6	24	6.91547	40.181	1.7e-05	1.1e-05	1.2e-05	BTB and TAZ domain protein 4
10613	0007s13550.1	0	20	0	33.4842	0	0	0	thioredoxin H-type 1
10816	0008s01410.1	7	26	8.06805	43.5294	1.8e-05	8e-06	9e-06	Glycosyl hydrolase family protein
10697	0007s14730.1	0	12	0	20.0905	2.1e-05	3e-06	3e-05	Unknown
10751	0008s00330.1	0	11	0	18.4163	5.2e-05	9e-06	6.4e-05	transducin family protein / WD-40 repeat family protein
10574	0007s13070.1	0	27	0	45.2036	0	0	0	syntaxin of plants 112
10700	0007s14780.1	0	18	0	30.1358	0	0	0	ACT domain repeat 1
10620	0007s13650.1	58	7	66.8495	11.7195	0	0	1e-06	aldehyde dehydrogenase 3F1
10809	0008s01310.4	38	4	43.798	6.69684	1.2e-05	6e-06	3.8e-05	FASCICLIN-like arabinogalactan protein 17 precursor
10680	0007s14500.1	47	6	54.1712	10.0453	4e-06	2e-06	1.3e-05	Leucine-rich receptor-like protein kinase family protein
10910	0008s03060.1	131	43	150.988	71.991	1.3e-05	9e-06	1.6e-05	Histone superfamily protein
11126	0008s06580.1	147	39	169.429	65.2942	0	0	0	plasma membrane intrinsic protein 1;4
10795	0008s01100.1	4	24	4.61031	40.181	2e-06	1e-06	1e-06	Argonaute family protein
10924	0008s03410.1	52	2	59.9341	3.34842	0	0	0	HXXXD-type acyl-transferase family protein
10972	0008s04140.1	33	2	38.0351	3.34842	6e-06	2e-06	2.4e-05	serine carboxypeptidase-like 27
11012	0008s04720.1	334	119	384.961	199.231	0	0	0	Histone superfamily protein
10906	0008s02990.1	129	35	148.683	58.5973	0	0	0	Histone superfamily protein
10940	0008s03630.3	1	18	1.15258	30.1358	1e-06	0	2e-06	pumilio 4
11320	0008s09750.1	46	2	53.0186	3.34842	0	0	0	Squamosa promoter-binding protein-like (SBP domain) transcription factor family protein
11261	0008s08840.1	1	114	1.15258	190.86	0	0	0	cytochrome P450, family 704, subfamily B, polypeptide 1
11089	0008s05990.1	749	806	863.281	1349.41	0	0	0	S-adenosyl-L-methionine-dependent methyltransferases superfamily protein
11129	0008s06620.1	464	130	534.796	217.647	0	0	0	Ribosomal protein L10 family protein
11238	0008s08440.3	92	26	106.037	43.5294	2.1e-05	1.6e-05	3.4e-05	cell elongation protein / DWARF1 / DIMINUTO (DIM)
11328	0008s09870.1	163	48	187.87	80.362	0	0	0	S-adenosylmethionine synthetase family protein
11454	0008s11890.1	124	34	142.92	56.9231	0	0	1e-06	alpha-xylosidase 1
11337	0008s09960.1	13	47	14.9835	78.6878	0	0	0	evolutionarily conserved C-terminal region 7
11358	0008s10270.1	0	12	0	20.0905	2.1e-05	3e-06	3e-05	Peroxidase superfamily protein
11365	0008s10430.1	0	11	0	18.4163	5.2e-05	9e-06	6.4e-05	GDSL-like Lipase/Acylhydrolase superfamily protein
11387	0008s10790.1	0	13	0	21.7647	9e-06	1e-06	1.4e-05	TRICHOME BIREFRINGENCE-LIKE 4
11257	0008s08790.1	75	6	86.4434	10.0453	0	0	0	expansin A1
11522	0008s13090.1	57	9	65.697	15.0679	2e-06	1e-06	7e-06	GRAS family transcription factor family protein
11344	0008s10040.1	0	11	0	18.4163	5.2e-05	9e-06	6.4e-05	galactinol synthase 1
11357	0008s10250.1	11	36	12.6784	60.2715	1e-06	1e-06	1e-06	RmlC-like cupins superfamily protein
11411	0008s11190.1	75	18	86.4434	30.1358	1.8e-05	1e-05	2.6e-05	Chaperone protein htpG family protein
11456	0008s11910.1	4	349	4.61031	584.299	0	0	0	NAD(P)-binding Rossmann-fold superfamily protein
11565	0008s13800.2	0	455	0	761.765	0	0	0	dihydroflavonol 4-reductase-like1
11623	0008s14770.1	36	3	41.4928	5.02263	9e-06	3e-06	2.6e-05	Homeobox-leucine zipper protein family
11431	0008s11540.1	37	4	42.6454	6.69684	1.9e-05	9e-06	5.3e-05	NAD(P)-binding Rossmann-fold superfamily protein
11497	0008s12720.1	0	12	0	20.0905	2.1e-05	3e-06	3e-05	putative fasciclin-like arabinogalactan protein 20
11453	0008s11850.1	22	0	25.3567	0	1.1e-05	2e-06	0.0001	Unknown
11580	0008s14120.1	0	39	0	65.2942	0	0	0	TAPETUM 1
11677	0008s15610.2	127	41	146.377	68.6426	1e-05	8e-06	1.6e-05	Ribosomal protein S3Ae
11688	0008s15860.1	94	11	108.342	18.4163	0	0	0	Stabilizer of iron transporter SufD / Polynucleotidyl transferase
11644	0008s15100.1	74	12	85.2908	20.0905	0	0	0	photosystem I subunit D-2
11675	0008s15600.1	154	32	177.497	53.5747	0	0	0	Kinase interacting (KIP1-like) family protein
11718	0008s16380.1	0	35	0	58.5973	0	0	0	Protein kinase superfamily protein
11656	0008s15290.1	183	62	210.922	103.801	0	0	1e-06	FRIGIDA-like protein
11730	0008s16550.1	0	21	0	35.1584	0	0	0	nodulin MtN21 /EamA-like transporter family protein
11960	0008s20750.1	0	127	0	212.625	0	0	0	NOD26-like intrinsic protein 7;1
11992	0008s21830.1	21043	21105	24253.7	35334.2	0	0	0	Unknown
12243	0009s04500.1	61	8	70.3073	13.3937	0	0	1e-06	tubulin beta 8
12272	0009s04950.1	1	14	1.15258	23.4389	3.3e-05	1.4e-05	3.4e-05	RNA recognition motif (RRM)-containing protein
12065	0009s01200.1	30	2	34.5773	3.34842	1.7e-05	8e-06	7.1e-05	Exostosin family protein
12319	0009s05690.1	0	19	0	31.81	0	0	0	NAC (No Apical Meristem) domain transcriptional regulator superfamily protein
12448	0009s07710.1	126	40	145.225	66.9684	8e-06	6e-06	1.2e-05	glutamine-dependent asparagine synthase 1
12453	0009s07760.1	3	112	3.45773	187.511	0	0	0	potassium transporter 1
12122	0009s02270.1	78	13	89.9011	21.7647	0	0	0	transcription factor-related
12273	0009s04960.2	43	6	49.5609	10.0453	2.7e-05	1.1e-05	4.8e-05	villin-like 1
12310	0009s05520.1	80	20	92.2063	33.4842	1.4e-05	9e-06	2.4e-05	Zinc finger (CCCH-type) family protein / RNA recognition motif (RRM)-containing protein
12296	0009s05370.1	31	60	35.7299	100.453	2e-06	1e-06	1e-06	DNA binding;zinc ion binding;DNA binding
12575	0009s09670.1	0	21	0	35.1584	0	0	0	Unknown
12425	0009s07320.1	38	4	43.798	6.69684	1.2e-05	6e-06	3.8e-05	Cytochrome P450 superfamily protein
12366	0009s06380.1	118	35	136.004	58.5973	5e-06	3e-06	7e-06	topoisomerase II
12452	0009s07750.1	151	47	174.039	78.6878	1e-06	0	1e-06	RAN binding protein 1
12811	0009s13580.1	47	5	54.1712	8.37104	1e-06	0	5e-06	UDP-glucosyl transferase 78D2
12605	0009s10220.1	157	49	180.955	82.0362	0	0	1e-06	poly(A) binding protein 8
12666	0009s11280.1	31	1	35.7299	1.67421	2e-06	0	1.5e-05	allene oxide synthase
12875	0009s14850.1	234	65	269.703	108.824	0	0	0	60S acidic ribosomal protein family
12607	0009s10240.1	25	1	28.8145	1.67421	2.9e-05	1e-05	0.000127	Plant protein of unknown function (DUF869)
12776	0009s12830.1	26	88	29.967	147.33	0	0	0	Basic-leucine zipper (bZIP) transcription factor family protein
12794	0009s13270.2	247	66	284.687	110.498	0	0	0	rotamase CYP 1
12903	0009s15280.1	47	78	54.1712	130.588	2e-06	1e-06	1e-06	UDP-D-apiose/UDP-D-xylose synthase 2
12686	0009s11590.1	3	28	3.45773	46.8779	0	0	0	RUB1 conjugating enzyme 1
12755	0009s12590.1	4	22	4.61031	36.8326	7e-06	4e-06	5e-06	squalene synthase 1
12855	0009s14310.1	0	19	0	31.81	0	0	0	SAUR-like auxin-responsive protein family
12716	0009s12070.1	0	17	0	28.4616	0	0	1e-06	NmrA-like negative transcriptional regulator family protein
12831	0009s13890.1	155	35	178.65	58.5973	0	0	0	plasma membrane intrinsic protein 3
13177	0010s04310.1	0	11	0	18.4163	5.2e-05	9e-06	6.4e-05	glyoxal oxidase-related protein
12895	0009s15160.1	104	26	119.868	43.5294	1e-06	0	1e-06	histone deacetylase 3
12805	0009s13510.2	48	5	55.3238	8.37104	1e-06	0	3e-06	Pathogenesis-related thaumatin superfamily protein
12839	0009s14000.2	667	588	768.77	984.435	1.4e-05	1.3e-05	1.2e-05	ATPase, V1 complex, subunit B protein
12829	0009s13860.1	0	126	0	210.95	0	0	0	basic helix-loop-helix (bHLH) DNA-binding superfamily protein
12937	0009s16030.1	141	47	162.514	78.6878	7e-06	6e-06	1.1e-05	Ribosomal protein L7Ae/L30e/S12e/Gadd45 family protein
12945	0009s16130.1	2	19	2.30516	31.81	3e-06	2e-06	4e-06	Plant L-ascorbate oxidase
13068	0010s00940.1	0	27	0	45.2036	0	0	0	Pectin lyase-like superfamily protein
13009	0009s17030.1	57	9	65.697	15.0679	2e-06	1e-06	7e-06	Peptidase M20/M25/M40 family protein
13234	0010s05300.1	27	1	31.1196	1.67421	1.8e-05	4e-06	6.2e-05	NSP-interacting kinase 3
13170	0010s03990.1	534	230	615.477	385.068	0	0	0	Unknown
13291	0010s06010.1	350	86	403.402	143.982	0	0	0	Unknown
13410	0010s07980.1	2	55	2.30516	92.0815	0	0	0	fatty alcohol oxidase 3
13577	0010s10600.1	330	95	380.351	159.05	0	0	0	MLP-like protein 423
13219	0010s05000.1	86	6	99.1217	10.0453	0	0	0	polygalacturonase 2
13628	0010s11500.1	207	53	238.584	88.7331	0	0	0	caffeoyl-CoA 3-O-methyltransferase
13478	0010s09170.1	4	26	4.61031	43.5294	0	0	0	DNA repair (Rad51) family protein
13540	0010s10140.1	111	25	127.936	41.8552	0	0	0	Ribosomal protein S5 domain 2-like superfamily protein
13503	0010s09500.1	0	24	0	40.181	0	0	0	UDP-Glycosyltransferase superfamily protein
13702	0010s12680.1	1114	532	1283.97	890.679	0	0	0	ATP synthase alpha/beta family protein
13592	0010s10880.1	22	80	25.3567	133.937	0	0	0	Protein prenylyltransferase superfamily protein
13752	0010s13620.1	10	43	11.5258	71.991	0	0	0	Major facilitator superfamily protein
13725	0010s13140.1	25	1	28.8145	1.67421	2.9e-05	1e-05	0.000127	leucine-rich repeat transmembrane protein kinase family protein
13922	0010s16640.1	66	7	76.0702	11.7195	0	0	0	plasmodesmata callose-binding protein 3
14081	0010s19110.1	56	14	64.5444	23.4389	0.000347	0.000211	0.000405	chromatin remodeling 42
14053	0010s18640.1	27	4	31.1196	6.69684	0.001431	0.000651	0.00159	Unknown
14008	0010s17980.1	0	7	0	11.7195	0.001873	0.000394	0.001429	Cation efflux family protein
14012	0010s18030.1	10	47	11.5258	78.6878	0	0	0	cyclin b3;1
13836	0010s15130.1	2	44	2.30516	73.6652	0	0	0	beta-xylosidase 1
14004	0010s17920.1	0	16	0	26.7873	1e-06	0	1e-06	Unknown
14146	0010s20090.1	0	18	0	30.1358	0	0	0	Glycosyl hydrolase superfamily protein
13765	0010s13830.1	33	98	38.0351	164.072	0	0	0	Eukaryotic aspartyl protease family protein
14046	0010s18570.1	35	48	40.3402	80.362	0.002349	0.001767	0.001564	LETM1-like protein
14086	0010s19190.1	10	37	11.5258	61.9457	0	0	0	ferritin 2
14259	0010s21840.1	85	14	97.9692	23.4389	0	0	0	dehydroascorbate reductase 2
14322	0010s22910.1	7	32	8.06805	53.5747	0	0	0	alpha/beta-Hydrolases superfamily protein
14247	0010s21700.1	53	12	61.0867	20.0905	0.000197	0.000115	0.000252	tonoplast intrinsic protein 1;3
14305	0010s22650.1	1	15	1.15258	25.1131	1.4e-05	6e-06	1.6e-05	Transcription initiation factor IIF, beta subunit
14325	0010s22950.1	102	21	117.563	35.1584	0	0	0	plasma membrane intrinsic protein 2;5
14159	0010s20310.1	61	6	70.3073	10.0453	0	0	0	Unknown
14277	0010s22200.1	20	0	23.0516	0	3.5e-05	5e-06	0.000207	phosphatidylglycerolphosphate synthase 2
14337	0010s23080.1	0	13	0	21.7647	9e-06	1e-06	1.4e-05	Calcium-dependent lipid-binding (CaLB domain) family protein
14267	0010s21980.1	113	27	130.241	45.2036	0	0	0	Chalcone-flavanone isomerase family protein
14130	0010s19860.1	178	68	205.159	113.846	2.2e-05	1.8e-05	2.8e-05	Ribosomal protein L10 family protein
14421	0010s24460.1	97	26	111.8	43.5294	5e-06	4e-06	9e-06	RmlC-like cupins superfamily protein
14231	0010s21450.1	0	13	0	21.7647	9e-06	1e-06	1.4e-05	F-box and associated interaction domains-containing protein
14300	0010s22570.1	969	360	1116.85	602.715	0	0	0	GTP binding Elongation factor Tu family protein
14270	0010s22030.1	5	27	5.76289	45.2036	1e-06	0	1e-06	ABC-2 type transporter family protein
14302	0010s22610.1	259	112	298.518	187.511	2.8e-05	2.4e-05	3.3e-05	Unknown
14630	0011s03390.1	25	3	28.8145	5.02263	0.000793	0.000405	0.001209	photosystem II subunit Q-2
14621	0011s03110.1	22	2	25.3567	3.34842	0.000661	0.000334	0.001221	GDSL-like Lipase/Acylhydrolase superfamily protein
14440	0010s24730.2	20	1	23.0516	1.67421	0.000463	0.000125	0.000784	cationic amino acid transporter 6
14561	0011s01410.1	6	30	6.91547	50.2263	0	0	0	Core-2/I-branching beta-1,6-N-acetylglucosaminyltransferase family protein
14721	0011s05340.1	79	7	91.0537	11.7195	0	0	0	arabinogalactan protein 30
14548	0011s00890.1	1	17	1.15258	28.4616	3e-06	1e-06	4e-06	Alternative oxidase family protein
14620	0011s03100.1	241	4	277.771	6.69684	0	0	0	GDSL-like Lipase/Acylhydrolase superfamily protein
14668	0011s04420.1	2	11	2.30516	18.4163	0.002691	0.001087	0.001297	endonuclease 4
14547	0011s00850.1	0	7	0	11.7195	0.001873	0.000394	0.001429	lipid transfer protein 12
14563	0011s01440.1	6	20	6.91547	33.4842	0.00022	0.000175	0.000176	transcription factor jumonji (jmjC) domain-containing protein
14629	0011s03380.1	41	8	47.2557	13.3937	0.000375	0.000215	0.000497	kinesin 1
14636	0011s03500.1	11	0	12.6784	0	0.004024	0.000686	0.005926	Tetratricopeptide repeat (TPR)-like superfamily protein
14673	0011s04490.1	14	0	16.1361	0	0.000728	0.000128	0.001906	secretory carrier 3
14678	0011s04570.1	59	74	68.0021	123.891	0.000736	0.000559	0.000485	Plant mitochondrial ATPase, F0 complex, subunit 8 protein
14990	0011s12210.1	0	33	0	55.2489	0	0	0	F-box/RNI-like/FBD-like domains-containing protein
14850	0011s09580.2	6	28	6.91547	46.8779	1e-06	1e-06	1e-06	Pectin lyase-like superfamily protein
14896	0011s10490.1	29	49	33.4248	82.0362	0.000114	8.9e-05	7.4e-05	trehalose-6-phosphate synthase
14936	0011s11270.1	67	13	77.2227	21.7647	3e-06	2e-06	8e-06	tetratricopetide-repeat thioredoxin-like 1
14735	0011s05640.1	71	12	81.8331	20.0905	0	0	1e-06	Unknown
15002	0011s12390.1	0	24	0	40.181	0	0	0	ABC-2 type transporter family protein
14886	0011s10330.1	1	45	1.15258	75.3394	0	0	0	Chalcone-flavanone isomerase family protein
14941	0011s11340.1	0	11	0	18.4163	5.2e-05	9e-06	6.4e-05	ABC-2 type transporter family protein
14957	0011s11660.1	25	44	28.8145	73.6652	0.000186	0.00012	0.000101	Unknown
14874	0011s10010.1	0	33	0	55.2489	0	0	0	UDP-Glycosyltransferase superfamily protein
15225	0011s16940.1	70	5	80.6805	8.37104	0	0	0	seed imbibition 1
15251	0012s00350.1	19	0	21.899	0	6.3e-05	8e-06	0.000298	Vacuolar iron transporter (VIT) family protein
15181	0011s15880.1	0	18	0	30.1358	0	0	0	Unknown
15206	0011s16470.1	44	6	50.7134	10.0453	1.6e-05	7e-06	3.5e-05	fatty acid hydroxylase 1
15322	0012s01890.1	4	37	4.61031	61.9457	0	0	0	Unknown
15579	0012s07060.1	183	56	210.922	93.7557	0	0	0	Pyridine nucleotide-disulphide oxidoreductase family protein
15297	0012s01350.1	2	19	2.30516	31.81	3e-06	2e-06	4e-06	arabinogalactan protein 20
15559	0012s06720.1	40	5	46.1031	8.37104	2.3e-05	1e-05	5.1e-05	plasmodesmata callose-binding protein 3
15459	0012s04520.1	50	3	57.6289	5.02263	0	0	0	Pathogenesis-related thaumatin superfamily protein
15546	0012s06260.1	6	32	6.91547	53.5747	0	0	0	nucleic acid binding;ATP-dependent helicases;ATP binding;helicases;ATP-dependent helicases
15460	0012s04550.1	33	2	38.0351	3.34842	6e-06	2e-06	2.4e-05	Calcium-binding EF-hand family protein
15630	0012s07890.1	82	18	94.5114	30.1358	2e-06	1e-06	4e-06	Xanthine/uracil permease family protein
15641	0012s08040.1	54	10	62.2392	16.7421	1.9e-05	1.3e-05	4.2e-05	Protein kinase superfamily protein
15537	0012s05850.2	4	22	4.61031	36.8326	7e-06	4e-06	5e-06	dentin sialophosphoprotein-related
15603	0012s07450.1	0	19	0	31.81	0	0	0	Duplicated homeodomain-like superfamily protein
15640	0012s08010.1	11	72	12.6784	120.543	0	0	0	aldehyde dehydrogenase 2B4
15933	0012s13760.1	0	54	0	90.4073	0	0	0	Glucose-methanol-choline (GMC) oxidoreductase family protein
15913	0012s13360.1	0	117	0	195.882	0	0	0	Bifunctional inhibitor/lipid-transfer protein/seed storage 2S albumin superfamily protein
15788	0012s10670.1	31	2	35.7299	3.34842	1e-05	5e-06	5e-05	basic helix-loop-helix (bHLH) DNA-binding superfamily protein
15986	0012s14720.1	65	12	74.9176	20.0905	2e-06	2e-06	7e-06	BCL-2-associated athanogene 7
15722	0012s09560.1	34	3	39.1877	5.02263	1.5e-05	7e-06	5.3e-05	Unknown
15723	0012s09570.1	336	81	387.266	135.611	0	0	0	glyceraldehyde-3-phosphate dehydrogenase C2
15678	0012s08760.1	2	22	2.30516	36.8326	0	0	0	plant intracellular ras group-related LRR 9
15960	0012s14190.1	154	52	177.497	87.0589	3e-06	3e-06	6e-06	DEAD box RNA helicase (PRH75)
16082	0013s01280.1	1	19	1.15258	31.81	0	0	1e-06	P-loop nucleoside triphosphate hydrolases superfamily protein with CH (Calponin Homology) domain
16097	0013s01520.1	162	49	186.718	82.0362	0	0	0	ribosomal protein L18
16122	0013s01810.1	33	2	38.0351	3.34842	6e-06	2e-06	2.4e-05	rapid alkalinization factor 1
15925	0012s13560.1	0	519	0	868.914	0	0	0	Bifunctional inhibitor/lipid-transfer protein/seed storage 2S albumin superfamily protein
15950	0012s14040.1	10	31	11.5258	51.9005	8e-06	6e-06	6e-06	gibberellin 20 oxidase 2
16053	0013s00850.1	9	88	10.3732	147.33	0	0	0	Protein of unknown function, DUF538
16108	0013s01660.1	1	26	1.15258	43.5294	0	0	0	3-ketoacyl-CoA synthase 7
15956	0012s14140.1	64	11	73.765	18.4163	1e-06	1e-06	4e-06	subtilase 1.3
16228	0013s03330.1	5	38	5.76289	63.6199	0	0	0	Esterase/lipase/thioesterase family protein
16096	0013s01510.1	26	0	29.967	0	2e-06	0	2.3e-05	alpha/beta-Hydrolases superfamily protein
16063	0013s00990.1	120	36	138.309	60.2715	4e-06	3e-06	7e-06	Uncharacterized protein
16399	0013s06320.1	0	12	0	20.0905	2.1e-05	3e-06	3e-05	myb domain protein 56
16359	0013s05630.2	26	102	29.967	170.769	0	0	0	transcription regulator NOT2/NOT3/NOT5 family protein
16307	0013s04780.1	81	3	93.3588	5.02263	0	0	0	Li-tolerant lipase 1
16313	0013s04900.1	0	54	0	90.4073	0	0	0	plant U-box 9
16660	0013s11910.1	29	60	33.4248	100.453	1e-06	0	0	forkhead-associated (FHA) domain-containing protein
16319	0013s05030.2	0	26	0	43.5294	0	0	0	small and basic intrinsic protein 1A
16267	0013s04090.1	38	2	43.798	3.34842	0	0	4e-06	SSXT family protein
16318	0013s05010.1	75	7	86.4434	11.7195	0	0	0	syntaxin of plants 111
16587	0013s10350.1	353	145	406.86	242.76	0	0	0	Phosphorylase superfamily protein
16382	0013s06070.1	0	27	0	45.2036	0	0	0	LOB domain-containing protein 20
16712	0013s12880.1	0	652	0	1091.58	0	0	0	homolog of carrot EP3-3 chitinase
16623	0013s11280.1	2	18	2.30516	30.1358	7e-06	4e-06	7e-06	SPla/RYanodine receptor (SPRY) domain-containing protein
16650	0013s11770.1	0	16	0	26.7873	1e-06	0	1e-06	Gibberellin-regulated family protein
16974	0014s02030.1	3	804	3.45773	1346.06	0	0	0	Gibberellin-regulated family protein
16862	0013s15380.2	8	39	9.22063	65.2942	0	0	0	cinnamate-4-hydroxylase
17002	0014s02440.1	30	2	34.5773	3.34842	1.7e-05	8e-06	7.1e-05	Leucine-rich repeat protein kinase family protein
16812	0013s14580.1	0	44	0	73.6652	0	0	0	Protein of unknown function (DUF789)
16992	0014s02310.1	30	2	34.5773	3.34842	1.7e-05	8e-06	7.1e-05	CYCLIN D3;1
17034	0014s02950.1	83	11	95.664	18.4163	0	0	0	Vacuolar import/degradation, Vid27-related protein
17032	0014s02930.1	37	1	42.6454	1.67421	0	0	2e-06	sterol carrier protein 2
17456	0014s09410.2	10	38	11.5258	63.6199	0	0	0	Tetratricopeptide repeat (TPR)-like superfamily protein
17493	0014s10050.1	1	58	1.15258	97.1041	0	0	0	P-loop containing nucleoside triphosphate hydrolases superfamily protein
17097	0014s04020.1	0	22	0	36.8326	0	0	0	thaumatin-like protein 3
17189	0014s05540.1	0	312	0	522.353	0	0	0	Chalcone and stilbene synthase family protein
17268	0014s06750.1	29	2	33.4248	3.34842	2.8e-05	1.2e-05	0.000101	growth-regulating factor 9
17159	0014s05060.1	0	14	0	23.4389	4e-06	1e-06	6e-06	Nucleotide-diphospho-sugar transferase family protein
17168	0014s05180.1	29	2	33.4248	3.34842	2.8e-05	1.2e-05	0.000101	Protein of unknown function (DUF581)
17844	0014s15820.1	27	69	31.1196	115.52	0	0	0	PDI-like 2-2
17560	0014s11000.1	103	25	118.716	41.8552	0	0	1e-06	S-adenosylmethionine synthetase 2
17451	0014s09360.1	0	171	0	286.29	0	0	0	lipid transfer protein 4
17755	0014s14200.1	99	25	114.105	41.8552	1e-06	1e-06	3e-06	Chalcone and stilbene synthase family protein
17605	0014s11790.1	66	12	76.0702	20.0905	2e-06	1e-06	5e-06	thioredoxin family protein
17624	0014s12170.1	97	16	111.8	26.7873	0	0	0	glycosyl hydrolase 9B13
17835	0014s15660.1	94	25	108.342	41.8552	6e-06	5e-06	1.1e-05	O-Glycosyl hydrolases family 17 protein
17900	0014s16660.1	27	72	31.1196	120.543	0	0	0	Protein kinase superfamily protein
17910	0014s16810.1	44	6	50.7134	10.0453	1.6e-05	7e-06	3.5e-05	Unknown
17801	0014s15110.1	396	165	456.421	276.244	0	0	0	Fatty acid hydroxylase superfamily
17712	0014s13520.1	0	11	0	18.4163	5.2e-05	9e-06	6.4e-05	Tetratricopeptide repeat (TPR)-like superfamily protein
17859	0014s15990.1	9	30	10.3732	50.2263	5e-06	4e-06	4e-06	Acyl-CoA N-acyltransferases (NAT) superfamily protein
18120	0015s01610.1	50	5	57.6289	8.37104	0	0	2e-06	Plant invertase/pectin methylesterase inhibitor superfamily
18037	0014s19660.1	5751	2891	6628.48	4840.14	0	0	0	Unknown
18203	0015s04140.1	29	290	33.4248	485.521	0	0	0	Protein of unknown function (duplicated DUF1399)
17997	0014s18340.1	9	32	10.3732	53.5747	2e-06	1e-06	1e-06	HAD-superfamily hydrolase, subfamily IG, 5\'-nucleotidase
18335	0015s06360.1	0	11	0	18.4163	5.2e-05	9e-06	6.4e-05	Bifunctional inhibitor/lipid-transfer protein/seed storage 2S albumin superfamily protein
18478	0015s08710.1	65	8	74.9176	13.3937	0	0	0	carbonic anhydrase 2
18121	0015s01610.2	36	3	41.4928	5.02263	9e-06	3e-06	2.6e-05	Plant invertase/pectin methylesterase inhibitor superfamily
18271	0015s05230.1	124	18	142.92	30.1358	0	0	0	calmodulin 1
18512	0015s09190.1	30	2	34.5773	3.34842	1.7e-05	8e-06	7.1e-05	Protein of Unknown Function (DUF239)
18299	0015s05670.1	27	2	31.1196	3.34842	8.1e-05	3.2e-05	0.000205	UDP-glucosyl transferase 88A1
18425	0015s07900.1	0	22	0	36.8326	0	0	0	Duplicated homeodomain-like superfamily protein
18226	0015s04510.1	67	3	77.2227	5.02263	0	0	0	Pathogenesis-related thaumatin superfamily protein
18312	0015s06000.1	22	1	25.3567	1.67421	0.000148	4.6e-05	0.000378	chitinase A
18248	0015s04820.1	47	8	54.1712	13.3937	4.5e-05	2.2e-05	7.5e-05	Tetratricopeptide repeat (TPR)-like superfamily protein
18513	0015s09200.1	0	10	0	16.7421	0.000127	2.3e-05	0.000138	2-oxoglutarate (2OG) and Fe(II)-dependent oxygenase superfamily protein
18553	0015s09940.1	0	17	0	28.4616	0	0	1e-06	Exostosin family protein
18550	0015s09890.1	4	25	4.61031	41.8552	1e-06	0	1e-06	Cysteine proteinases superfamily protein
18667	0015s11660.1	194	66	223.6	110.498	0	0	0	auxin response factor 2
18696	0015s12170.1	0	13	0	21.7647	9e-06	1e-06	1.4e-05	root hair specific 18
18782	0015s13580.1	0	28	0	46.8779	0	0	0	S-adenosyl-L-methionine-dependent methyltransferases superfamily protein
18715	0015s12560.1	87	2	100.274	3.34842	0	0	0	Protein of unknown function (DUF594)
18552	0015s09930.1	76	104	87.596	174.118	5e-06	4e-06	3e-06	Pectin lyase-like superfamily protein
18589	0015s10470.1	0	17	0	28.4616	0	0	1e-06	O-fucosyltransferase family protein
18903	0016s00350.1	2	19	2.30516	31.81	3e-06	2e-06	4e-06	cell wall / vacuolar inhibitor of fructosidase 2
18959	0016s01620.1	54	7	62.2392	11.7195	1e-06	0	3e-06	UDP-glucosyl transferase 71C4
18681	0015s11900.1	85	4	97.9692	6.69684	0	0	0	Protein of unknown function (DUF594)
18724	0015s12810.1	120	41	138.309	68.6426	5.5e-05	4.7e-05	7.7e-05	HXXXD-type acyl-transferase family protein
18781	0015s13570.1	0	1727	0	2891.36	0	0	0	Bifunctional inhibitor/lipid-transfer protein/seed storage 2S albumin superfamily protein
18965	0016s01720.1	84	10	96.8166	16.7421	0	0	0	Bifunctional inhibitor/lipid-transfer protein/seed storage 2S albumin superfamily protein
18814	0015s14200.1	35	0	40.3402	0	0	0	1e-06	Embryo-specific protein 3, (ATS3)
18827	0015s14380.1	393	147	452.963	246.109	0	0	0	Enolase
19162	0016s05200.1	118	38	136.004	63.6199	2e-05	1.6e-05	3e-05	nucleolar protein gar2-related
19004	0016s02540.1	303	108	349.231	180.815	0	0	0	calmodulin 5
19056	0016s03350.1	0	54	0	90.4073	0	0	0	DNA/RNA helicase protein
19111	0016s04300.1	0	14	0	23.4389	4e-06	1e-06	6e-06	alpha carbonic anhydrase 4
19057	0016s03360.1	39	4	44.9506	6.69684	7e-06	4e-06	2.7e-05	IQ calmodulin-binding motif family protein
19295	0016s07280.1	83	18	95.664	30.1358	1e-06	1e-06	3e-06	2-cysteine peroxiredoxin B
19147	0016s05000.1	0	16	0	26.7873	1e-06	0	1e-06	Protein kinase superfamily protein
19277	0016s06900.1	0	36	0	60.2715	0	0	0	basic helix-loop-helix (bHLH) DNA-binding superfamily protein
19477	0016s11660.1	27	2	31.1196	3.34842	8.1e-05	3.2e-05	0.000205	tubulin beta 8
19227	0016s06210.1	1	353	1.15258	590.996	0	0	0	Jojoba acyl CoA reductase-related male sterility protein
19389	0016s09070.1	38	72	43.798	120.543	0	0	0	citrate synthase 2
19491	0016s11900.1	25	1	28.8145	1.67421	2.9e-05	1e-05	0.000127	Protein of unknown function (DUF740)
19449	0016s10780.1	70	16	80.6805	26.7873	1.4e-05	1.1e-05	2.9e-05	gamma tonoplast intrinsic protein
19468	0016s11450.1	1619	896	1866.02	1500.09	0	0	0	photosynthetic electron transfer A
19530	0016s12540.1	15	51	17.2887	85.3847	0	0	0	acyl-CoA oxidase 4
19609	0016s14120.1	0	14	0	23.4389	4e-06	1e-06	6e-06	Unknown
19699	0017s00600.1	246	9	283.534	15.0679	0	0	0	Mannose-binding lectin superfamily protein
19510	0016s12240.1	0	19	0	31.81	0	0	0	Yippee family putative zinc-binding protein
19619	0016s14290.1	178	62	205.159	103.801	2e-06	1e-06	2e-06	Bifunctional inhibitor/lipid-transfer protein/seed storage 2S albumin superfamily protein
19576	0016s13420.1	2	19	2.30516	31.81	3e-06	2e-06	4e-06	Tautomerase/MIF superfamily protein
19683	0017s00290.1	839	427	967.013	714.887	0	0	0	DNA-directed RNA polymerase family protein
19783	0017s02450.1	0	54	0	90.4073	0	0	0	RING/FYVE/PHD zinc finger superfamily protein
19755	0017s01870.1	96	17	110.648	28.4616	0	0	0	auxin response factor 8
19700	0017s00610.1	131	0	150.988	0	0	0	0	Unknown
19862	0017s04260.1	77	16	88.7485	26.7873	1e-06	1e-06	4e-06	formin homology 1
19905	0017s04950.1	0	68	0	113.846	0	0	0	Unknown
19853	0017s04050.1	566	280	652.359	468.779	4e-06	4e-06	5e-06	Ribosomal protein L2 family
20081	0017s08610.1	119	24	137.157	40.181	0	0	0	S-adenosyl-L-homocysteine hydrolase
19790	0017s02600.1	46	6	53.0186	10.0453	6e-06	3e-06	1.8e-05	Pentatricopeptide repeat (PPR) superfamily protein
20050	0017s08170.1	160	55	184.413	92.0815	4e-06	3e-06	6e-06	Ribosomal protein L13 family protein
19867	0017s04360.1	85	4	97.9692	6.69684	0	0	0	Mannose-binding lectin superfamily protein
19927	0017s05630.1	0	52	0	87.0589	0	0	0	Calcium-dependent phosphotriesterase superfamily protein
19976	0017s06530.1	0	24	0	40.181	0	0	0	Ubiquitin-like superfamily protein
20191	0017s11750.1	78	6	89.9011	10.0453	0	0	0	ATP binding cassette subfamily B19
20026	0017s07700.1	25	1	28.8145	1.67421	2.9e-05	1e-05	0.000127	arabinogalactan protein 1
19934	0017s05730.1	0	241	0	403.484	0	0	0	Leucine-rich repeat (LRR) family protein
20086	0017s08720.1	0	38	0	63.6199	0	0	0	O-Glycosyl hydrolases family 17 protein
20156	0017s11140.1	0	18	0	30.1358	0	0	0	Duplicated homeodomain-like superfamily protein
20435	0018s01250.1	0	158	0	264.525	0	0	0	HXXXD-type acyl-transferase family protein
20450	0018s01470.1	11	34	12.6784	56.9231	3e-06	2e-06	2e-06	alpha/beta-Hydrolases superfamily protein
20434	0018s01240.1	11	47	12.6784	78.6878	0	0	0	pleiotropic drug resistance 12
20244	0017s12510.1	1	23	1.15258	38.5068	0	0	0	Ubiquitin carboxyl-terminal hydrolase-related protein
20264	0017s12740.1	0	27	0	45.2036	0	0	0	C2H2-like zinc finger protein
20190	0017s11740.1	101	23	116.41	38.5068	0	0	0	Tubulin/FtsZ family protein
20242	0017s12500.1	0	11	0	18.4163	5.2e-05	9e-06	6.4e-05	Ubiquitin carboxyl-terminal hydrolase-related protein
20459	0018s01650.1	0	133	0	222.67	0	0	0	alpha/beta-Hydrolases superfamily protein
20618	0018s04330.1	112	33	129.089	55.2489	6e-06	5e-06	1e-05	NB-ARC domain-containing disease resistance protein
20632	0018s04800.3	27	51	31.1196	85.3847	1.4e-05	1.2e-05	1e-05	Tetratricopeptide repeat (TPR)-like superfamily protein
20533	0018s02630.1	29	1	33.4248	1.67421	5e-06	1e-06	3e-05	early nodulin-like protein 14
20556	0018s03080.1	9	28	10.3732	46.8779	2.8e-05	1.6e-05	1.6e-05	Protein kinase superfamily protein
20445	0018s01390.1	88	24	101.427	40.181	1.9e-05	1.4e-05	3.1e-05	Protein of unknown function, DUF642
20869	0018s09650.1	112	1	129.089	1.67421	0	0	0	GDSL-like Lipase/Acylhydrolase superfamily protein
20616	0018s04250.1	91	25	104.885	41.8552	1.7e-05	1.1e-05	2.5e-05	SHK1 binding protein 1
20870	0018s09660.1	87	1	100.274	1.67421	0	0	0	GDSL-like Lipase/Acylhydrolase superfamily protein
20990	0018s11750.1	81	21	93.3588	35.1584	1.9e-05	1.4e-05	3.3e-05	Reticulon family protein
20913	0018s10460.1	107	147	123.326	246.109	0	0	0	xylose isomerase family protein
20985	0018s11660.1	91	24	104.885	40.181	1e-05	6e-06	1.4e-05	eukaryotic elongation factor 5A-1
21117	0018s13700.1	308	126	354.994	210.95	0	0	1e-06	Ribosomal protein L30/L7 family protein
20772	0018s07520.1	270	85	311.196	142.308	0	0	0	Ribosomal protein S4
20994	0018s11770.1	276	87	318.112	145.656	0	0	0	SOS3-interacting protein 3
20936	0018s10870.1	0	25	0	41.8552	0	0	0	Transmembrane amino acid transporter family protein
21000	0018s11840.1	1	476	1.15258	796.923	0	0	0	spermidine hydroxycinnamoyl transferase
21123	0018s13770.1	23	0	26.5093	0	6e-06	1e-06	6.9e-05	Clp amino terminal domain-containing protein
21212	0019s00920.1	53	9	61.0867	15.0679	1.2e-05	7e-06	2.6e-05	Disease resistance protein (TIR-NBS-LRR class)
21200	0019s00770.1	169	19	194.786	31.81	0	0	0	low-molecular-weight cysteine-rich 68
21210	0019s00900.1	102	7	117.563	11.7195	0	0	0	Disease resistance protein (TIR-NBS-LRR class) family
21213	0019s00930.1	106	23	122.173	38.5068	0	0	0	Disease resistance protein (TIR-NBS-LRR class) family
21195	0019s00700.1	66	13	76.0702	21.7647	5e-06	3e-06	1.1e-05	NB-ARC domain-containing disease resistance protein
21348	0019s04640.1	1	38	1.15258	63.6199	0	0	0	small and basic intrinsic protein 1A
21343	0019s04540.2	2	25	2.30516	41.8552	0	0	0	Unknown
21226	0019s01130.1	2	98	2.30516	164.072	0	0	0	flavonol synthase 1
21197	0019s00720.1	0	52	0	87.0589	0	0	0	Disease resistance protein (TIR-NBS-LRR class) family
21522	0019s08610.2	58	11	66.8495	18.4163	1.2e-05	8e-06	2.7e-05	Chalcone-flavanone isomerase family protein
21463	0019s07610.1	0	11	0	18.4163	5.2e-05	9e-06	6.4e-05	Fasciclin-like arabinogalactan family protein
21285	0019s02920.1	1	20	1.15258	33.4842	0	0	0	Disease resistance protein (TIR-NBS-LRR class) family
21419	0019s05830.1	52	7	59.9341	11.7195	2e-06	1e-06	6e-06	GroES-like zinc-binding dehydrogenase family protein
21446	0019s07200.1	50	8	57.6289	13.3937	1.2e-05	7e-06	2.9e-05	Plant protein of unknown function (DUF827)
21412	0019s05700.1	0	15	0	25.1131	1e-06	0	3e-06	Plasma-membrane choline transporter family protein
21626	0019s10580.1	32	3	36.8825	5.02263	4e-05	1.8e-05	0.000106	K-box region and MADS-box transcription factor family protein
21527	0019s08670.1	57	8	65.697	13.3937	1e-06	0	3e-06	Leucine-rich repeat protein kinase family protein
21752	0019s13300.1	32	3	36.8825	5.02263	4e-05	1.8e-05	0.000106	expansin B3
21604	0019s10160.1	1	14	1.15258	23.4389	3.3e-05	1.4e-05	3.4e-05	Beta-glucosidase, GBA2 type family protein
21708	0019s12200.1	0	16	0	26.7873	1e-06	0	1e-06	LOB domain-containing protein 2
21541	0019s08970.1	51	3	58.7815	5.02263	0	0	0	Kinase interacting (KIP1-like) family protein
21568	0019s09520.1	0	103	0	172.444	0	0	0	Galactosyltransferase family protein
21693	0019s11860.1	71	7	81.8331	11.7195	0	0	0	laccase 14
21774	0019s13710.1	59	7	68.0021	11.7195	0	0	1e-06	Ankyrin repeat family protein
21790	0019s14160.1	0	21	0	35.1584	0	0	0	Protein of unknown function (DUF789)
21521	0019s08610.1	63	11	72.6124	18.4163	2e-06	1e-06	6e-06	Chalcone-flavanone isomerase family protein
21620	0019s10520.1	11	69	12.6784	115.52	0	0	0	GDSL-like Lipase/Acylhydrolase superfamily protein
21740	0019s13040.1	286	127	329.637	212.625	3e-05	2.5e-05	3.4e-05	ribosomal protein L5 B
21772	0019s13670.1	45	5	51.866	8.37104	2e-06	1e-06	1e-05	Ankyrin repeat family protein
21569	0019s09520.2	0	305	0	510.634	0	0	0	Galactosyltransferase family protein
21855	0020s00530.1	4	24	4.61031	40.181	2e-06	1e-06	1e-06	Exostosin family protein
21696	0019s11970.1	0	14	0	23.4389	4e-06	1e-06	6e-06	Plant protein of unknown function (DUF828)
21979	0030s00470.1	155	47	178.65	78.6878	0	0	0	Ribosomal protein S24e family protein
21766	0019s13580.1	0	55	0	92.0815	0	0	0	Unknown
21809	0019s14650.1	0	10	0	16.7421	0.000127	2.3e-05	0.000138	NAD(P)-binding Rossmann-fold superfamily protein
22059	0124s00210.1	56	0	64.5444	0	0	0	0	GDSL-like Lipase/Acylhydrolase superfamily protein
22141	0328s00200.1	170	0	195.938	0	0	0	0	lipoxygenase 2
22177	0505s00220.1	144	2	165.971	3.34842	0	0	0	Unknown
22211	0664s00210.1	250	82	288.145	137.285	0	0	0	Kunitz family trypsin and protease inhibitor protein
22180	0516s00210.1	163	44	187.87	73.6652	0	0	0	Ribosomal protein L11 family protein
22195	0595s00210.1	0	10	0	16.7421	0.000127	2.3e-05	0.000138	RING/U-box superfamily protein
22275	1359s00200.1	0	44	0	73.6652	0	0	0	response regulator 22
22300	2033s00200.1	0	13	0	21.7647	9e-06	1e-06	1.4e-05	metal tolerance protein B1
28290	contig01788	86	4	99.1217	6.69684	0	0	0	Unknown
23866	contig08501	0	37	0	61.9457	0	0	0	Unknown
27824	contig00189	31068	22426	35808.3	37545.8	0	0	0	Unknown
22746	contig04137	1145	635	1319.7	1063.12	1.1e-05	1e-05	1.2e-05	Unknown
26018	contig01003	0	45	0	75.3394	0	0	0	Unknown
26019	contig13353	24	0	27.6619	0	7e-06	1e-06	4.8e-05	Unknown
27550	contig00291	5943	3671	6849.77	6146.02	0	0	0	Unknown
27127	contig09686	20	0	23.0516	0	3.5e-05	5e-06	0.000207	Unknown
26461	contig08171	50	2	57.6289	3.34842	0	0	0	Unknown
27128	contig00032	169	62	194.786	103.801	1.2e-05	1e-05	1.6e-05	Unknown
28299	contig03111	82	18	94.5114	30.1358	2e-06	1e-06	4e-06	Unknown
26464	contig00869	0	50	0	83.7104	0	0	0	Unknown
25377	contig07196	0	21	0	35.1584	0	0	0	Unknown
23214	contig00974	0	107	0	179.14	0	0	0	Unknown
25167	contig00086	1939	1552	2234.85	2598.37	1e-05	1e-05	9e-06	Unknown
28307	contig02045	87	22	100.274	36.8326	8e-06	5e-06	1.2e-05	Unknown
28308	contig02074	1	34	1.15258	56.9231	0	0	0	Unknown
22327	contig06596	18	0	20.7464	0	0.000114	1.4e-05	0.000431	Unknown
27133	contig00207	3020	2520	3480.79	4219.01	0	0	0	Unknown
28310	contig15184	0	95	0	159.05	0	0	0	Unknown
23883	contig00883	112	25	129.089	41.8552	0	0	0	Unknown
27560	contig01023	1	20	1.15258	33.4842	0	0	0	Unknown
25591	contig00116	3499	3423	4032.87	5730.82	0	0	0	Unknown
26907	contig00096	3458	2761	3985.62	4622.49	0	0	0	Unknown
28316	contig04834	19	0	21.899	0	6.3e-05	8e-06	0.000298	Unknown
22982	contig00123	2947	2851	3396.65	4773.17	0	0	0	Unknown
26249	contig02378	31	0	35.7299	0	0	0	4e-06	Unknown
23225	contig08285	0	557	0	932.534	0	0	0	Unknown
27358	contig09424	186	65	214.38	108.824	1e-06	1e-06	2e-06	Unknown
24102	contig26332	0	17	0	28.4616	0	0	1e-06	Unknown
27136	contig00152	762	381	878.265	637.874	0	0	0	Unknown
27574	contig04145	26	0	29.967	0	2e-06	0	2.3e-05	Unknown
23231	contig11080	2	20	2.30516	33.4842	1e-06	1e-06	2e-06	Unknown
23903	contig00964	0	887	0	1485.02	0	0	0	Unknown
26256	contig00968	0	11	0	18.4163	5.2e-05	9e-06	6.4e-05	Unknown
22993	contig05184	0	20	0	33.4842	0	0	0	Unknown
22997	contig00993	0	93	0	155.701	0	0	0	Unknown
23908	contig00389	6984	7496	8049.61	12549.9	0	0	0	Unknown
24311	contig07197	0	17	0	28.4616	0	0	1e-06	Unknown
25190	contig03844	0	59	0	98.7783	0	0	0	Unknown
26055	contig14259	0	14	0	23.4389	4e-06	1e-06	6e-06	Unknown
24729	contig00113	20652	12728	23803	21309.3	0	0	0	Unknown
27867	contig04768	0	143	0	239.412	0	0	0	Unknown
26721	contig11073	1	22	1.15258	36.8326	0	0	0	Unknown
23708	contig14613	0	14	0	23.4389	4e-06	1e-06	6e-06	Unknown
27591	contig17998	147	43	169.429	71.991	0	0	0	Unknown
28564	contig24239	21	0	24.2041	0	2e-05	3e-06	0.000143	Unknown
27376	contig00062	102	0	117.563	0	0	0	0	Unknown
23711	contig09665	39	1	44.9506	1.67421	0	0	1e-06	Unknown
24521	contig29034	149	45	171.734	75.3394	0	0	1e-06	Unknown
25614	contig00402	1401	1400	1614.76	2343.89	0	0	0	Unknown
23920	contig00118	135	154	155.598	257.828	2e-05	1.8e-05	1.5e-05	Unknown
23247	contig08367	43	5	49.5609	8.37104	5e-06	3e-06	1.9e-05	Unknown
26516	contig02881	3	19	3.45773	31.81	2.4e-05	9e-06	1.4e-05	Unknown
24976	contig00891	48	0	55.3238	0	0	0	0	Unknown
23719	contig00162	29798	18973	34344.5	31764.8	0	0	0	Unknown
26518	contig17673	0	308	0	515.656	0	0	0	Unknown
27878	contig01804	68	0	78.3753	0	0	0	0	Unknown
27881	contig00293	1539	1261	1773.82	2111.18	5e-06	5e-06	4e-06	Unknown
27604	contig02957	0	90	0	150.679	0	0	0	Unknown
27606	contig24778	53	1	61.0867	1.67421	0	0	0	Unknown
25213	contig00605	2966	3438	3418.55	5755.93	0	0	0	Unknown
25626	contig05181	0	35	0	58.5973	0	0	0	Unknown
24753	contig02913	89	13	102.579	21.7647	0	0	0	Unknown
26070	contig00804	23	0	26.5093	0	6e-06	1e-06	6.9e-05	Unknown
26736	contig00205	751	386	865.586	646.245	2e-06	2e-06	3e-06	Unknown
28355	contig00163	3197	1564	3684.79	2618.46	0	0	0	Unknown
22811	contig00617	728	787	839.077	1317.6	0	0	0	Unknown
24541	contig17881	45	6	51.866	10.0453	1e-05	5e-06	2.5e-05	Unknown
25857	contig01009	70	10	80.6805	16.7421	0	0	0	Unknown
27903	contig04766	0	170	0	284.616	0	0	0	Unknown
24763	contig14905	1	14	1.15258	23.4389	3.3e-05	1.4e-05	3.4e-05	Unknown
23940	contig04152	0	17	0	28.4616	0	0	1e-06	Unknown
23941	contig02880	2	23	2.30516	38.5068	0	0	0	Unknown
25228	contig00082	838	423	965.861	708.19	0	0	0	Unknown
25445	contig14463	0	10	0	16.7421	0.000127	2.3e-05	0.000138	Unknown
24347	contig08138	0	11	0	18.4163	5.2e-05	9e-06	6.4e-05	Unknown
28374	contig08561	23	0	26.5093	0	6e-06	1e-06	6.9e-05	Unknown
27649	contig17860	0	14	0	23.4389	4e-06	1e-06	6e-06	Unknown
22385	contig06653	0	28	0	46.8779	0	0	0	Unknown
23516	contig00309	1048	884	1207.9	1480	1e-05	9e-06	8e-06	Unknown
23278	contig06748	0	20	0	33.4842	0	0	0	Unknown
28382	contig05180	0	114	0	190.86	0	0	0	Unknown
23052	contig01839	26	64	29.967	107.149	0	0	0	Unknown
22829	contig00967	0	41	0	68.6426	0	0	0	Unknown
22393	contig09903	93	27	107.19	45.2036	3.6e-05	2.3e-05	4.6e-05	Unknown
26095	contig09713	0	11	0	18.4163	5.2e-05	9e-06	6.4e-05	Unknown
24356	contig04767	0	274	0	458.733	0	0	0	Unknown
23961	contig01792	80	14	92.2063	23.4389	0	0	0	Unknown
23069	contig00098	1547	1405	1783.04	2352.26	0	0	0	Unknown
28168	contig23295	0	16	0	26.7873	1e-06	0	1e-06	Unknown
27666	contig03584	0	12	0	20.0905	2.1e-05	3e-06	3e-05	Unknown
28171	contig02909	55	3	63.3918	5.02263	0	0	0	Unknown
26770	contig00073	3262	2566	3759.71	4296.02	0	0	0	Unknown
24563	contig00611	198	256	228.211	428.597	0	0	0	Unknown
24160	contig00615	257	285	296.213	477.15	0	0	0	Unknown
28403	contig00417	111	23	127.936	38.5068	0	0	0	Unknown
25253	contig01947	0	18	0	30.1358	0	0	0	Unknown
24363	contig00225	278	115	320.417	192.534	3e-06	2e-06	3e-06	Unknown
26996	contig00204	1429	680	1647.03	1138.46	0	0	0	Unknown
28179	contig02046	89	23	102.579	38.5068	7e-06	5e-06	1.3e-05	Unknown
26566	contig08114	1	39	1.15258	65.2942	0	0	0	Unknown
26774	contig03114	132	0	152.14	0	0	0	0	Unknown
27203	contig00322	587	912	676.563	1526.88	0	0	0	Unknown
23772	contig28878	0	15	0	25.1131	1e-06	0	3e-06	Unknown
27944	contig26874	0	11	0	18.4163	5.2e-05	9e-06	6.4e-05	Unknown
24372	contig16118	0	12	0	20.0905	2.1e-05	3e-06	3e-05	Unknown
27216	contig29036	0	14	0	23.4389	4e-06	1e-06	6e-06	Unknown
23536	contig03121	55	11	63.3918	18.4163	4.3e-05	2.3e-05	6.7e-05	Unknown
27687	contig08500	0	30	0	50.2263	0	0	0	Unknown
27689	contig04789	22	0	25.3567	0	1.1e-05	2e-06	0.0001	Unknown
26126	contig04242	43	6	49.5609	10.0453	2.7e-05	1.1e-05	4.8e-05	Unknown
25045	contig15070	132	3	152.14	5.02263	0	0	0	Unknown
22643	contig14803	61	13	70.3073	21.7647	2.6e-05	1.7e-05	4.9e-05	Unknown
25266	contig04136	810	435	933.588	728.281	2.5e-05	2.4e-05	2.8e-05	Unknown
23990	contig00092	1235	1156	1423.43	1935.39	0	0	0	Unknown
25048	contig00081	5320	4745	6131.72	7944.12	0	0	0	Unknown
22415	contig15971	0	11	0	18.4163	5.2e-05	9e-06	6.4e-05	Unknown
27016	contig00209	3726	2126	4294.51	3559.37	0	0	0	Unknown
26129	contig05183	0	41	0	68.6426	0	0	0	Unknown
25049	contig16267	0	12	0	20.0905	2.1e-05	3e-06	3e-05	Unknown
23309	contig02910	37	3	42.6454	5.02263	5e-06	2e-06	1.8e-05	Unknown
24831	contig00603	554	777	638.528	1300.86	0	0	0	Unknown
22651	contig01502	0	15	0	25.1131	1e-06	0	3e-06	Unknown
26135	contig01497	0	22	0	36.8326	0	0	0	Unknown
27025	contig01115	0	12	0	20.0905	2.1e-05	3e-06	3e-05	Unknown
28644	contig15847	20	0	23.0516	0	3.5e-05	5e-06	0.000207	Unknown
23103	contig01022	111	31	127.936	51.9005	2e-06	2e-06	4e-06	Unknown
25276	contig01644	19	0	21.899	0	6.3e-05	8e-06	0.000298	Unknown
26360	contig00180	10995	9788	12672.6	16387.2	0	0	0	Unknown
27239	contig08623	0	13	0	21.7647	9e-06	1e-06	1.4e-05	Unknown
23563	contig00253	328	122	378.046	204.253	0	0	0	Unknown
25278	contig00275	2353	1236	2712.02	2069.32	0	0	0	Unknown
23106	contig00048	1589	1446	1831.45	2420.91	0	0	0	Unknown
24838	contig04147	0	10	0	16.7421	0.000127	2.3e-05	0.000138	Unknown
23111	contig01798	190	16	218.99	26.7873	0	0	0	Unknown
28208	contig01790	136	15	156.751	25.1131	0	0	0	Unknown
24839	contig00022	755	672	870.197	1125.07	1e-06	1e-06	1e-06	Unknown
28211	contig00133	6063	5400	6988.08	9040.73	0	0	0	Unknown
27243	contig00187	464	468	534.796	783.53	0	0	0	Unknown
27244	contig01382	0	11	0	18.4163	5.2e-05	9e-06	6.4e-05	Unknown
22434	contig08112	0	17	0	28.4616	0	0	1e-06	Unknown
25503	contig00134	4164	3844	4799.34	6435.66	0	0	0	Unknown
27970	contig00005	585	594	674.258	994.48	0	0	0	Unknown
28660	contig00015	22012	16525	25370.6	27666.3	0	0	0	Unknown
25933	contig00128	5225	2720	6022.22	4553.85	0	0	0	Unknown
24850	contig01012	44	0	50.7134	0	0	0	0	Unknown
26373	contig08983	0	20	0	33.4842	0	0	0	Unknown
26817	contig08369	19	0	21.899	0	6.3e-05	8e-06	0.000298	Unknown
23132	contig00963	0	36	0	60.2715	0	0	0	Unknown
24610	contig08284	0	360	0	602.715	0	0	0	Unknown
28225	contig04770	0	75	0	125.566	0	0	0	Unknown
24212	contig00071	15721	8676	18119.7	14525.4	0	0	0	Unknown
26615	contig16010	0	13	0	21.7647	9e-06	1e-06	1.4e-05	Unknown
24619	contig01789	105	0	121.021	0	0	0	0	Unknown
26616	contig28326	0	13	0	21.7647	9e-06	1e-06	1.4e-05	Unknown
28681	contig03115	113	33	130.241	55.2489	4e-06	3e-06	8e-06	Unknown
25946	contig07701	0	79	0	132.263	0	0	0	Unknown
27483	contig00866	0	43	0	71.991	0	0	0	Unknown
23145	contig01018	67	1	77.2227	1.67421	0	0	0	Unknown
26625	contig00176	17900	10000	20631.2	16742.1	0	0	0	Unknown
24867	contig00606	685	974	789.516	1630.68	0	0	0	Unknown
25299	contig17910	1	213	1.15258	356.607	0	0	0	Unknown
23149	contig17934	1887	910	2174.92	1523.53	0	0	0	Unknown
22460	contig15071	0	44	0	73.6652	0	0	0	Unknown
25092	contig00858	0	35	0	58.5973	0	0	0	Unknown
25530	contig03150	3	30	3.45773	50.2263	0	0	0	Unknown
25961	contig09881	18	0	20.7464	0	0.000114	1.4e-05	0.000431	Unknown
27493	contig07579	4	54	4.61031	90.4073	0	0	0	Unknown
26392	contig16248	65	6	74.9176	10.0453	0	0	0	Unknown
28245	contig21048	29	0	33.4248	0	0	0	8e-06	Unknown
23370	contig28889	327	147	376.893	246.109	1.3e-05	1.1e-05	1.5e-05	Unknown
23610	contig01796	134	33	154.445	55.2489	0	0	0	Unknown
26394	contig00206	1240	598	1429.2	1001.18	0	0	0	Unknown
27753	contig03116	1	26	1.15258	43.5294	0	0	0	Unknown
23376	contig00100	4123	3137	4752.08	5251.99	2.5e-05	2.5e-05	2.3e-05	Unknown
26397	contig00973	0	14	0	23.4389	4e-06	1e-06	6e-06	Unknown
24040	contig08136	0	17	0	28.4616	0	0	1e-06	Unknown
25316	contig00184	884	385	1018.88	644.57	0	0	0	Unknown
27505	contig04496	0	11	0	18.4163	5.2e-05	9e-06	6.4e-05	Unknown
23380	contig00438	123	38	141.767	63.6199	6e-06	4e-06	9e-06	Unknown
26645	contig00078	1257	1109	1448.79	1856.7	0	0	0	Unknown
27291	contig03109	162	51	186.718	85.3847	0	0	1e-06	Unknown
22932	contig00303	2776	2357	3199.56	3946.11	0	0	0	Unknown
23829	contig01501	0	10	0	16.7421	0.000127	2.3e-05	0.000138	Unknown
23181	contig00144	266	67	306.586	112.172	0	0	0	Unknown
23182	contig00175	4732	5084	5454	8511.68	0	0	0	Unknown
25332	contig00619	766	740	882.875	1238.91	0	0	0	Unknown
23629	contig01014	227	37	261.635	61.9457	0	0	0	Unknown
26657	contig00150	1297	519	1494.89	868.914	0	0	0	Unknown
25126	contig00114	29265	17371	33730.2	29082.7	0	0	0	Unknown
25131	contig00609	862	1222	993.523	2045.88	0	0	0	Unknown
24268	contig00860	0	27	0	45.2036	0	0	0	Unknown
27314	contig00094	718	721	827.551	1207.1	0	0	0	Unknown
27316	contig00061	56	7	64.5444	11.7195	0	0	2e-06	Unknown
25132	contig05179	0	141	0	236.063	0	0	0	Unknown
27321	contig00238	1815	1024	2091.93	1714.39	0	0	0	Unknown
25568	contig00130	19384	11422	22341.6	19122.8	0	0	0	Unknown
27536	contig05260	31	1	35.7299	1.67421	2e-06	0	1.5e-05	Unknown
28275	contig16155	0	203	0	339.864	0	0	0	Unknown
27798	contig00351	421	435	485.235	728.281	0	0	0	Unknown
25356	contig15969	0	27	0	45.2036	0	0	0	Unknown
26219	contig00969	0	213	0	356.607	0	0	0	Unknown
26676	contig14980	3	27	3.45773	45.2036	0	0	0	Unknown
26875	contig00124	2643	2419	3046.26	4049.91	0	0	0	Unknown
24280	contig06492	115	35	132.547	58.5973	9e-06	7e-06	1.4e-05	Unknown
27117	contig00213	321	314	369.978	525.702	1e-05	1e-05	9e-06	Unknown
24478	contig00031	491	206	565.916	344.887	0	0	0	Unknown
26014	contig09171	43	0	49.5609	0	0	0	0	Unknown
28287	contig00167	276	74	318.112	123.891	0	0	0	Unknown
Normalized EST count*: raw EST counts were normlized to reads per 100,000
